# Supplementary material for: A strategy for the identification of patterns in the biosynthesis of nonribosomal peptides by Betaproteobacteria species
Source: Sci Rep. 2017 Sep 4;7:10400. doi: 10.1038/s41598-017-11314-w (PMC5583390; doi:10.1038/s41598-017-11314-w)
Supplement: Supplementary file 1 [file 41598_2017_11314_MOESM1_ESM.xlsx]

## Sheet: MICROORGANISMS_LIST
Microorganism	Accession Number**	* (C): Candidatus to the genus. ** The information of the Accession number is based on the data of the first contig (when using information from multi-contig WGS record), according to the data from NCBI. AntiSMASH results are based on the investigation of all the sequences associated to the first contig, giving different predictions for each one.
beta proteobacterium JGI 0001002-P8	NZ_AUNY00000000.1
Burkholderiales bacterium JGI 0001003-L21	NZ_AUNS00000000.1
Comamonadaceae bacterium JGI 0001003-E14	AUNV00000000.1
(C)* Nasuia deltocephalinicola	NC_021919.1
beta proteobacterium SCGC AAA024-K11	ATZO00000000.1
Pelomonas sp. JGI 0001002-B21	AUOC00000000.1
beta proteobacterium JGI 0001003-N18	NZ_ATTT00000000.1
(C) Tremblaya phenacola PAVE	NC_021555.1
(C) Zinderia insecticola	NC_014497.1
beta proteobacterium JGI 0001013-N12	NZ_AXYV00000000.1
Oxalobacteraceae bacterium JGI 0001004-J12	AQWE00000000.1
Rhizobacter sp. JGI 0001009-E21	NZ_AXVZ00000000.1
Comamonadaceae bacterium JGI 0001013-A16	NZ_AXWY00000000.1
Oxalobacteraceae bacterium JGI 0001002-K6	NZ_AUOE00000000.2
Burkholderiales bacterium JGI 0001003-J08	NZ_AUOF00000000.2
Burkholderiales bacterium JGI 0001002-H06	NZ_AUOI00000000.2
(C) Profftella armatura	NC_021885.1
Leptothrix ochracea	NZ_AJUC00000000.1
Pelomonas sp. JGI 001013-K11	NZ_AUNN00000000.2
Oxalobacteraceae bacterium JGI 0001012-C15	NZ_AXWA00000000.1
Burkholderiales bacterium JGI 0001003-A5	NZ_AXZB00000000.1
(C) Kinetoplastibacterium oncopeltii	NC_020299.1
(C) Kinetoplastibacterium blastocrithidii TCC012E	NC_020285.1
(C) Kinetoplastibacterium blastocrithidii (ex Strigomonas culicis)	NC_019814.1
(C) Kinetoplastibacterium crithidii (ex Angomonas deanei ATCC 30255)	NC_019815.1
(C) Kinetoplastibacterium crithidii TCC036E	NC_020283.1
(C) Kinetoplastibacterium galatii	NC_020284.1
Oxalobacteraceae bacterium JGI 001010-B17	NZ_AUSC00000000.2
(C) Kinetoplastibacterium desouzaii	NC_020294.1
Burkholderia cenocepacia3	NC_008544.1
Rhizobacter sp. JGI 0001007-A16	NZ_AXVY00000000.1
Variovorax paradoxus2	NC_012792.1
Ralstonia pickettii2	NC_010678.1
Methylophilales bacterium HTCC2181	NZ_AAUX00000000.1
beta proteobacterium SCGC AAA027-C02	NZ_ATZV00000000.1
beta proteobacterium KB13	NZ_ABXG00000000.1
Gallionella sp..	NZ_ARAT00000000.1
Cupriavidus necator	CP002879.1
Taylorella asinigenitalis ATCC 700933	NZ_JHXN00000000.1
Taylorella asinigenitalis MCE3	NC_016043.1
Taylorella equigenitalis	NC_014914.1
Burkholderia mallei SAVP2	NC_008784.1
(C) Glomeribacter gigasporarum	NZ_CAFB00000000.1
Neisseria cinerea	NZ_ACDY00000000.2
Kingella kingae	NZ_AFHS00000000.1
Brackiella oedipodis	NZ_JHZJ00000000.1
Basilea psittacipulmonis DSM 24701	NZ_CP009238.1
Neisseria polysaccharea	NZ_ADBE00000000.1
beta proteobacterium CB	NC_020417.1
Ralstonia solanacearum.mp	NC_003296.1
Conchiformibius kuhniae	NZ_AUAP00000000.1
Kingella sp.	CCNJ00000000.1
Eikenella corrodens ATCC 23834	NZ_ACEA00000000.1
Neisseria gonorrhoeae	NC_002946.2
Conchiformibius steedae	NZ_JHZP00000000.1
Polynucleobacter necessarius	NC_009379.1
Neisseria weaveri	NZ_AFWQ00000000.1
Kingella denitrificans	NZ_AEWV00000000.1
Neisseria flavescens	NZ_ACEN00000000.1
Eikenella corrodens CC92I	NZ_AZGQ00000000.1
Neisseria lactamica	NC_014752.1
Tepidiphilus margaritifer	NZ_AUDR00000000.1
beta proteobacterium SCGC AAA027-K21	NZ_ATZQ00000000.2
Neisseria meningitidis	NC_003112.2
Neisseria elongata	NZ_ADBF00000000.1
Neisseria subflava	NZ_ACEO00000000.2
Neisseria shayeganii	NZ_AGAY00000000.1
Oligella urethralis	NZ_AQVB00000000.1
Burkholderia mallei ATCC 23344.2	NC_006349.2
Snodgrassella alvi SCGC AB-598-J21	NZ_AVQL00000000.1
Simonsiella muelleri	NZ_ADCY00000000.2
Sutterella parvirubra	NZ_AFBQ00000000.1
Kingella oralis	NZ_ACJW00000000.2
Neisseria wadsworthii	NZ_AGAZ00000000.1
Neisseria bacilliformis	NZ_AFAY00000000.1
Ferriphaselus sp	JQKP00000000.1
Snodgrassella alvi	NZ_JFZW00000000.1
Morococcus cerebrosus	JUFZ00000000.1
Burkholderia multivorans1	NC_010086.1
Oxalobacter formigenes	NZ_ACDP00000000.2
Comamonadaceae bacterium H1	NZ_BAWN00000000.1
Cupriavidus taiwanensis2	NC_010530.1
Neisseria sp.	NZ_ADEA00000000.1
Brachymonas chironomi	NZ_ARGE00000000.1
Pelistega sp.	NZ_AYSV00000000.1
Glomeribacter sp. 1016415	NZ_AUKK00000000.1
Methylotenera mobilis	NC_012968.1
Comamonadaceae bacterium A1	AP014568.1
Neisseria mucosa	NZ_ACDX00000000.2
Vitreoscilla stercoraria	NZ_ARNN00000000.1
Comamonadaceae bacterium B1	AP014569.1
Stenoxybacter acetivorans	JQKE00000000.1
Burkholderiales bacterium 1_1_47	NZ_ADCQ00000000.1
Aquaspirillum serpens	NZ_ATVC00000000.1
Nitrosomonas eutropha	NC_008344.1
Comamonadaceae bacterium BICA1-1	JUEA00000000.1
Oligella ureolytica	NZ_AREM00000000.1
Cupriavidus necator2	CP002878.1
Neisseria macacae	NZ_AFQE00000000.1
Ferrovum myxofaciens	JPOQ00000000.1
Burkholderia phenoliruptrix2	NC_018672.1
Methylotenera sp.	NZ_ARWC00000000.1
Alysiella crassa	JQKH00000000.1
Burkholderia rhizoxinica	NC_014722.1
Burkholderia sp.4	NC_015137.1
Nitrosomonas cryotolerans	NZ_JIBI00000000.1
Methylophilaceae bacterium 11	NZ_JCKJ00000000.1
bacterium endosymbiont of Mortierella elongata FMR23-6	BBOF00000000.1
Nitrosomonas europaea	NC_004757.1
Burkholderia glumae2	NC_012721.2
Neisseria sicca	NZ_ACKO00000000.2
Parasutterella excrementihominis	NZ_AFBP00000000.1
Methylovorus sp.	NC_014733.1
Methylophilus methylotrophus	NZ_ARJW00000000.1
Betaproteobacteria bacterium MOLA814	NZ_AYMW00000000.1
Thiobacillus denitrificans	NC_007404.1
Burkholderia thailandensis2	NC_007650.1
Tepidimonas taiwanensis	JTKY00000000.1
Sutterella wadsworthensis	NZ_ADMF00000000.1
Methylobacillus flagellatus	NC_007947.1
Burkholderia sp.2	NC_014540.1
Methylophilus sp.	NZ_ARAC00000000.1
(C) Symbiobacter mobilis CR	NC_022576.1
Burkholderia cenocepacia2	NC_008543.1
Methylovorus glucosotrophus	NC_012969.1
Sideroxydans lithotrophicus	NC_013959.1
Alicycliphilus sp.	NZ_ALEE00000000.1
Methylotenera versatilis	NC_014207.1
Nitrosospira sp. APG3	NZ_CAUA00000000.1
Sulfuricella denitrificans	NC_022357.1
Lautropia mirabilis	NZ_AEQP00000000.1
Gallionella capsiferriformans	NC_014394.1
Burkholderia pseudomallei2	NC_006351.1
Laribacter hongkongensis	NC_012559.1
Nitrosospira multiformis	NC_007614.1
Nitrosomonas sp.	NC_015222.1
Nitrosospira briensis	NZ_JHVX00000000.1
Thiobacillus thioparus	NZ_ARDU00000000.1
Methylobacillus glycogenes	NZ_BAMT00000000.1
Burkholderiales bacterium GJ-E10	AP014683.1
Azonexus hydrophilus	NZ_AUCE00000000.1
Herminiimonas sp.	NZ_AVCC00000000.1
Limnobacter sp.	NZ_ABCT00000000.1
Thiomonas intermedia	NC_014153.1
Limnohabitans sp.	NZ_ALKN00000000.1
Herminiimonas arsenicoxydans	NC_009138.1
Cupriavidus taiwanensis1	NC_010528.1
Chitinibacter tainanensis	NZ_AUCN00000000.1
Nitrosospira sp. NpAV	JXQM00000000.1
Burkholderia multivorans2	NC_010084.1
Chitinibacter	JTLG00000000.1
Burkholderia cenocepacia1	NC_008542.1
Burkholderia phymatum	NC_010622.1
Burkholderia mallei SAVP1	NC_008785.1
Comamonas granuli	BBJX00000000.1
Burkholderia mallei ATCC 23344.1	NC_006348.1
Caldimonas manganoxidans	NZ_ARLH00000000.1
Burkholderia ambifaria1	NC_008390.1
Burkholderia ambifaria2	NC_008391.1
Burkholderia ambifaria3	NC_008392.1
Simplicispira psychrophila	NZ_JHYS00000000.1
Hylemonella gracilis	NZ_AEGR00000000.1
Dechloromonas agitata	NZ_JAET00000000.1
Burkholderia vietnamiensis	NC_009256.1
Chitinilyticum aquatile	NZ_AUMS00000000.1
Comamonas badia	NZ_AXVM00000000.1
Burkholderia lata	NC_007510.1
Bordetella holmesii	NZ_AOEW00000000.1
Burkholderia gladioli2	NC_015376.1
Deefgea rivuli	NZ_JHVM00000000.1
Ralstonia solanacearum	NC_003295.1
Bordetella avium	NC_010645.1
Comamonas aquatica NBRC 14918	NZ_BBJR00000000.1
Thiomonas arsenitoxydans	NC_014145.1
beta proteobacterium L13	NZ_AMYZ00000000.1
Nitrosomonas sp.	NC_015731.1
Leeia oryzae	NZ_AQXU00000000.1
Acidovorax ebreus	NC_011992.1
Sulfuritalea hydrogenivorans	NZ_AP012547.1
Cupriavidus pinatubonensis	NC_007347.1
Burkholderia thailandensis1	NC_007651.1
Azospira oryzae	NC_016616.1
Cupriavidus necator1	NC_015726.1
Pusillimonas sp.	NC_015458.1
Burkholderia glumae1	NC_012724.2
Pusillimonas noertemannii	NZ_AMZF00000000.1
Cupriavidus metallidurans	NC_007973.1
Ralstonia pickettii1	NC_010682.1
Castellaniella defragrans	HG916765.1
Chitinilyticum litopenaei	NZ_ATZJ00000000.1
Comamonas aquatica DA1877	NZ_JBOK00000000.1
(C) Burkholderia kirkii	NZ_CAFE00000000.1
Azovibrio restrictus	NZ_AUCH00000000.1
Methylibium petroleiphilum	NC_008825.1
Microvirgula aerodenitrificans	NZ_JHVK00000000.1
Burkholderia sp.3	NC_015136.1
Burkholderia pseudomallei1	NC_006350.1
Ramlibacter tataouinensis	NC_015677.1
Bordetella sp.	NZ_ARNH00000000.1
Burkholderia sp.1	NC_014539.1
Chromobacterium piscinae	JTGE00000000.1
Bordetella pertussis	NC_002929.2
Janthinobacterium sp.	NC_009659.1
Burkholderia oklahomensis	NZ_ABBG00000000.1
Rubrivivax benzoatilyticus	NZ_AEWG00000000.1
Burkholderia phenoliruptrix1	NC_018695.1
Chitiniphilus shinanonensis	NZ_ARGN00000000.1
Thauera terpenica	NZ_ATJV00000000.1
Methyloversatilis sp.	NZ_ARCV00000000.1
Herbaspirillum massiliense	NZ_CAHF00000000.1
Thiomonas sp. FB-6	NZ_ARIS00000000.1
Bordetella trematum	NZ_JPQP00000000.1
Pseudogulbenkiania ferrooxidans	NZ_ACIS00000000.1
Methyloversatilis universalis	NZ_AFHG00000000.1
Alcaligenes faecalis subsp. phenolicus DSM 16503	NZ_AUBT00000000.1
Rhodoferax saidenbachensis ED16	NZ_AWQR00000000.1
Alcaligenes sp.	NZ_AMXV00000000.1
Thauera aminoaromatica	NZ_AMXD00000000.1
Aromatoleum aromaticum	NC_006513.1
Rhodocyclaceae bacterium RZ94	NZ_ARFL00000000.1
Pseudogulbenkiania sp	NC_016002.1
Paludibacterium yongneupense	NZ_AUGZ00000000.1
(C) Accumulibacter sp. SK-02	JDST00000000.2
Advenella kashmirensis	NC_017964.1
Azoarcus sp.	NC_008702.1
Thiomonas sp. FB-Cd	NZ_JPOE00000000.1
Alcaligenes faecalis	JQCV00000000.1
Polaromonas naphthalenivorans	NC_008781.1
Burkholderia gladioli1	NC_015381.1
Methylibium sp. T29-B	NZ_AZSN00000000.1
Acidovorax sp.	NC_008782.1
Methylibium sp. T29	NZ_AZND00000000.1
Bordetella trematum CCUG 13902	NZ_AWNL00000000.1
Burkholderia phytofirmans	NC_010681.1
Dechloromonas aromatica	NC_007298.1
Thauera sp.	NC_011662.2
Oxalobacteraceae bacterium IMCC9480	NZ_AEPR00000000.1
(C) Accumulibacter sp. SK-01	JDSS00000000.2
Sphaerotilus natans	NZ_AZRA00000000.1
Comamonas composti	NZ_AUCQ00000000.1
Alicycliphilus denitrificans	NC_014910.1
beta proteobacterium JGI 0001001-A11	NZ_AXYT00000000.1
Chromobacterium subtsugae	JWJN00000000.1
Verminephrobacter aporrectodeae	NZ_AFAL00000000.1
Rhodoferax ferrireducens	NC_007908.1
Advenella mimigardefordensis	CP003915.1
Chromobacterium violaceum	NC_005085.1
Acidovorax delafieldii	NZ_ACQT00000000.1
Bordetella parapertussis	NC_018828.1
Bordetella hinzii OH87 BAL007II	NZ_JHEM00000000.1
Burkholderia xenovorans	NC_007951.1
Herbaspirillum lusitanum	NZ_AJHH00000000.1
Comamonadaceae bacterium URHA0028	NZ_AUET00000000.1
Bordetella hinzii ATCC 51730	NZ_AWNM00000000.1
Leptothrix cholodnii	NC_010524.1
Ideonella sp.	NZ_BADL00000000.1
Polaromonas sp. CF318	NZ_AKIV00000000.1
Aquabacterium sp.	JRKM00000000.1
Pandoraea sp.	NZ_AKXS00000000.1
Thauera phenylacetica	NZ_AMXF00000000.1
Uliginosibacterium gangwonense	NZ_AREX00000000.1
Chromobacterium haemolyticum DSM 19808	NZ_JONK00000000.1
Rubrivivax gelatinosus	NC_017075.1
(C) Accumulibacter phosphatis	NC_013194.1
Chromobacterium haemolyticum	NZ_JRFR00000000.1
Chromobacterium sp.	NZ_CAEE00000000.1
Hydrogenophaga sp.	NZ_AJWL00000000.1
Andreprevotia chitinilytica	NZ_JONM00000000.1
Derxia gummosa	NZ_AXWS00000000.1
Collimonas fungivorans	NC_015856.1
Polaromonas sp. JS666	NC_007948.1
Ralstonia sp.	NZ_ACUF00000000.1
Bordetella bronchiseptica	NC_019382.1
Polaromonas glacialis	NZ_JMDZ00000000.1
Bordetella petrii	NC_010170.1
Hydrogenophaga intermedia	NZ_CCAE000000000.1
Herbaspirillum sp. B39	NZ_BADF00000000.1
Acidovorax citrulli	NC_008752.1
Comamonas testosteroni	NC_013446.2
Herbaspirillum frisingense	NZ_AEEC00000000.2
Acidovorax avenae	NC_015138.1
Herbaspirillum seropedicae	NC_014323.1
Acidovorax radicis	NZ_AFBG00000000.1
Acidovorax oryzae	NZ_JMKU00000000.1
Pandoraea apista	CP010518.1
Verminephrobacter eiseniae	NC_008786.1
Chitinimonas koreensis	NZ_ATZZ00000000.1
Pandoraea pnomenusa	NZ_JTCR00000000.1
Pandoraea pnomenusa 7641	NZ_JTCS00000000.1
Burkholderiales bacterium JOSHI_001	NZ_CM001438.1
Collimonas arenae	NZ_CP009962.1
Variovorax paradoxus1	NC_012791.1
Herbaspirillum rubrisubalbicans Os45	NZ_AMSA00000000.1
Pseudacidovorax intermedius	ANOY00000000.2
Pandoraea sputorum	NZ_CP010431.1
Herbaspirillum huttiense	NZ_ANJR00000000.1
Massilia sp. LC238	JNNN00000000.1
Pandoraea pulmonicola	NZ_CP010310.1
Azoarcus toluclasticus	NZ_ARJX00000000.1
Janthinobacterium agaricidamnosum	NZ_HG322949.1
Variovorax sp.	NZ_AKIW00000000.1
Massilia timonae	NZ_AGZI00000000.1
Achromobacter piechaudii	NZ_ADMS00000000.1
Pseudoduganella violaceinigra	NZ_AUDI00000000.1
Massilia alkalitolerans	NZ_ATYR00000000.1
Herbaspirillum rubrisubalbicans Os34	NZ_AMSB00000000.1
Achromobacter arsenitoxydans	NZ_AGUF00000000.1
Burkholderia andropogonis	NZ_AYSW00000000.1
Burkholderia dolosa	NZ_AAKY00000000.1
Duganella zoogloeoides	NZ_ARJV00000000.1
Herbaspirillum sp. B501	NZ_BADJ00000000.1
Achromobacter sp. RTa	JPYO00000000.1
Burkholderia acidipaludis	NZ_BAXZ00000000.1
Burkholderia ginsengisoli	BBJF00000000.1
Xenophilus azovorans	JQKD00000000.1
Janthinobacterium lividum	JRRH00000000.1
Massilia niastensis	NZ_ARNP00000000.1
Cupriavidus sp.	NZ_ANKP00000000.1
Mitsuaria sp.	CAFG00000000.1
Delftia sp.	NC_015563.1
Burkholderia grimmiae	NZ_JFHE00000000.1
Delftia tsuruhatensis	JNWH00000000.1
Curvibacter gracilis	NZ_JADZ00000000.1
Delftia acidovorans	NC_010002.1
Curvibacter lanceolatus	NZ_ARLO00000000.1
Achromobacter insuavis	AFRQ00000000.1
Burkholderia ubonensis	NZ_ABBE00000000.1
Oxalobacteraceae bacterium AB_14	NZ_ARMC00000000.1
Achromobacter xylosoxidans	NC_014640.1
Ottowia thiooxydans	NZ_AUGX00000000.1
Burkholderia kururiensis	NZ_ANSK00000000.1
Achromobacter sp. DH1f	AYMF00000000.1
Burkholderia sacchari	JTDB00000000.1
Burkholderia caledonica	NZ_BAYE00000000.1
beta proteobacterium FWI2	NZ_AMZA00000000.1
Massilia sp. JS1662	JPQD00000000.1
Burkholderia bryophila	NZ_ARSZ00000000.1
Burkholderia graminis	NZ_ABLD00000000.1
Burkholderia dilworthii	NZ_AWZT00000000.1
Burkholderia sprentiae	NZ_AXBN00000000.1
Burkholderia zhejiangensis	NZ_JFHD00000000.1
Burkholderia ferrariae	NZ_BAYB00000000.1
Burkholderia heleia	BBJH00000000.1
Burkholderia pyrrocinia	NZ_ALWI00000000.1
Burkholderia mimosarum LMG 23256	NZ_AXAN00000000.1
Cupriavidus basilensis	NZ_AHJE00000000.1
Burkholderia cepacia ATCC 25416	NZ_AXBO00000000.1
Burkholderia mimosarum STM 3621	NZ_AXAO00000000.1
Burkholderia glathei	NZ_JFHC00000000.1
Burkholderia bannensis	NZ_BAYA00000000.1
Burkholderia fungorum	NZ_BAYC00000000.1
Azohydromonas australica	NZ_AUMO00000000.1
Burkholderia cepacia	JPEG00000000.1
Thauera selenatis	CACR00000000.1
Burkholderia caribensis	NZ_AXDD00000000.1
Burkholderia nodosa	NZ_JAFA00000000.1
Burkholderia sordidicola	JNFG00000000.1
Burkholderia oxyphila	NZ_BAYD00000000.1
Burkholderia terrae	NZ_AKAU00000000.1

## Sheet: DELFTIBACTIN_VALIDATION
DETAILS									PREDICTIONS	SCORES SYSTEM													CORRECT POPs
Microorganism	Mic_ClusterNumber	Order	Family	Genus	Cluster	Type	BGC_Related_To	% Homology (Gene)	Prediction Details	AA1 . AA2	AA2 . AA3	AA3 . AA4	AA4 . AA5	AA5 . AA6	AA6 . AA7	AA7 . AA8	AA8 . AA9	AA9 . AA10	AA10 . AA11	AA11 . AA12	AA12 . AA13	AA13 . AA14	Sum	Number of Correct Pairs	% Correct POPs
C. sp.	C. sp.-C_13	Neisseriales	Chromobacteriaceae	Chromobacterium	C_13	Nrps	Delftibactin	9	(nrp) + (thr)	0.5	...	...	...	...	...	...	...	...	...	...	...	...	0.5	0	6.25
H. seropedicae	H. seropedicae-C_1	Burkholderiales	Oxalobacteraceae	Herbaspirillum	C_1	Nrps	Delftibactin	15	(asp-thr-ser-orn)	1	ser.thr	1	...	...	...	...	...	...	...	...	...	...	2	2	25
B. gladioli	B. gladioli-C_11	Burkholderiales	Burkholderiaceae	Burkholderia	C_11	Nrps	Delftibactin	23	(nrp-lys-gly) + (nrp) + (pk-nrp-ser) + (ser-lys)	lys.nrp	gly.lys	0.5	0.5	0.5	0.5	ser.ser	lys.ser	...	...	...	...	...	2	0	25
C. taiwanensis	C. taiwanensis-C_3	Burkholderiales	Burkholderiaceae	Cupriavidus	C_3	Nrps	Delftibactin	23	(pk) + (asp) + (thr-asp) + (orn-ser-orn)	0.5	1	1	asp.orn	1	1	...	...	...	...	...	...	...	4.5	4	56.25
M sp.	M sp.-C_7	Burkholderiales	Unclassified	Mitsuaria	C_7	Nrps	Delftibactin	30	(ser-orn)	1	...	...	...	...	...	...	...	...	...	...	...	...	1	1	12.5
A. xylosoxidans	A. xylosoxidans-C_4	Burkholderiales	Alcaligenaceae	Achromobacter	C_4	Nrps	Delftibactin	38	(nrp) + (pk-ser) + (asp-ser) + (nrp-nrp)	0.5	pk.ser	asp.ser	asp.ser	0.5	nrp.nrp	...	...	...	...	...	...	...	1	0	12.5
J. agaricidamnosum	J. agaricidamnosum-C_5	Burkholderiales	Oxalobacteraceae	Janthinobacterium	C_5	Nrps	Delftibactin	38	(pk-lys) + (asp-nrp) + (asp) + (ser) + (nrp)	lys.pk	asp.lys	0.5	0.5	asp.ser	0.5	...	...	...	...	...	...	...	1.5	0	18.75
N. multiformis	N. multiformis-C_3	Nitrosomonadales	Nitrosomonadaceae	Nitrosospira	C_3	Nrps	Delftibactin	38	(pk-arg) + (ohmal) + (nrp) + (orn-ser-orn)	arg.pk	arg.ohmal	0.5	0.5	1	1	...	...	...	...	...	...	...	3	2	37.5
M. sp.	M. sp.-C_3	Burkholderiales	Unclassified	Mitsuaria	C_3	Nrps	Delftibactin	42	(ser-orn)	1	...	...	...	...	...	...	...	...	...	...	...	...	1	1	12.5
B. ubonensis	B. ubonensis-C_7	Burkholderiales	Burkholderiaceae	Burkholderia	C_7	Nrps	Delftibactin	42	(nrp-asp-ser) + (orn)	0.5	asp.ser	1	...	...	...	...	...	...	...	...	...	...	1.5	1	18.75
B. glumae	B. glumae-C_4	Burkholderiales	Burkholderiaceae	Burkholderia	C_4	Nrps-t1pks	Delftibactin	42	(nrp-nrp-gly) + (nrp) + (pk-nrp-ser) + (ser-lys) + (val-nrp-mal-arg) + (ser)	nrp.nrp	0.5	0.5	0.5	0.5	0.5	ser.ser	lys.ser	lys.val	nrp.val	nrp.mal	mal.arg	1	3.5	1	43.75
V. sp	V. sp-C_5	Burkholderiales	Comamonadaceae	Variovorax	C_5	Nrps-t1pks	Delftibactin	71	(pk-nrp) + (ohmal)	0.5	0.5	...	...	...	...	...	...	...	...	...	...	...	1	0	12.5
A. avenae	A. avenae-C_5	Burkholderiales	Comamonadaceae	Acidovorax	C_5	Nrps-t1pks	Delftibactin	71	(pk-nrp) + (ohmal) + (ser) + (orn-thr) + (asp)	0.5	0.5	ohmal.ser	1	1	1	...	...	...	...	...	...	...	4	3	50
A. citrulli	A. citrulli-C_3	Burkholderiales	Comamonadaceae	Acidovorax	C_3	Nrps-t1pks	Delftibactin	71	(pk-nrp) + (ohmal) + (ser) + (orn-thr) + (asp)	0.5	0.5	ohmal.ser	1	1	1	...	...	...	...	...	...	...	4	3	50
A. oryzae	A. oryzae-C_3	Burkholderiales	Comamonadaceae	Acidovorax	C_3	Nrps-t1pks	Delftibactin	71	(pk-nrp) + (ohmal) + (ser) + (orn-thr) + (asp)	0.5	0.5	ohmal.ser	1	1	1	...	...	...	...	...	...	...	4	3	50
T. phenylacetica	T. phenylacetica-C_1	Rhodocyclales	Rhodocyclaceae	Thauera	C_1	Nrps-t1pks	Delftibactin	85	(pk-lys) + (ohmal) + (gly-nrp)	lys.pk	lys.ohmal	gly.ohmal	0.5	...	...	...	...	...	...	...	...	...	0.5	0	6.25
V. paradoxus	V. paradoxus-C_3	Burkholderiales	Comamonadaceae	Variovorax	C_3	Nrps-t1pks	Delftibactin	100	(pk-nrp) + (ohmal) + (ser) + (orn-thr) + (asp)	0.5	0.5	ohmal.ser	1	1	1	...	...	...	...	...	...	...	4	3	50
D. sp	D. sp-C_2	Burkholderiales	Comamonadaceae	Delftia	C_2	Nrps-t1pks	Delftibactin	100	(pk-ser) + (ohmal) + (asp-thr) + (nrp-ser-thr-val) + (nrp-thr-thr-orn)	pk.ser	ohmal.ser	1	1	0.5	0.5	ser.thr	thr.val	nrp.val	0.5	thr.thr	1	...	4.5	3	56.25
D. acidovorans	D. acidovorans-C_3	Burkholderiales	Comamonadaceae	Delftia	C_3	Nrps-t1pks	Delftibactin	100	(pk-ser) + (ohmal) + (asp-thr-gly) + (thr-nrp-ser-nrp-orn)	pk.ser	ohmal.ser	1	1	1	1	0.5	0.5	0.5	...	...	...	...	5.5	4	68.75
Control_Delftibactin_BGC	Control_Delftibactin_BGC	xx	xx	xx	xx	xx	xx	100	(Delftibactin: (pk(ohmal)+Asp+Thr+Gly+Thr+Orn+Ser+Arg+Orn)	1	1	1	1	1	1	1	1	...	...	...	...	...	8	8	100
																							Delftibactin	Total_OF_Pairs	8
																								8 pairs = 100% of pairs
Delftibactin	ohmal(pk)+Asp+Thr+Gly+Thr+Orn+Ser+Arg+Orn)	asp.ohmal	asp.thr	gly.thr	gly.thr	orn.thr	orn.ser	arg.ser	arg.orn	Original Structure
		nrp.ohmal	asp.nrp	gly.nrp	gly.nrp	nrp.orn	nrp.orn	arg.nrp	arg.nrp	First Monomer Missed
		asp.pk	nrp.thr	nrp.thr	nrp.thr	nrp.thr	nrp.ser	nrp.ser	nrp.orn	Second Monomer Missed
		nrp.pk	...	...	...	...	...	...	...	All Monomers Missed
	Classification	related_nrps	pair	Max Score	1
		related_nrps	contains nrp	Max Score	0.5
		related_pk	ohmal	Max Score	1
		related_pk	mal	Max Score	0.5
		related_pk	pk	Max Score	0.5
		pk_(ohmal)	correct_nrp	Max Score	1

## Sheet: MATRIX_JI_VALUES
Species(Matrix)	Burkholderia terrae	Burkholderia vietnamiensis	Burkholderia lata	Burkholderia multivorans	Burkholderia ferrariae	Methyloversatilis sp	Ralstonia solanacearum	Burkholderia oklahomensis	Burkholderia mallei	Burkholderia pseudomallei	Burkholderia thailandensis	Verminephrobacter aporrectodeae	Cupriavidus basilensis	Burkholderia glathei	Burkholderia glumae	Chitinimonas koreensis	Burkholderia gladioli	Andreprevotia chitinilytica	Burkholderia bannensis	Burkholderia andropogonis	Pseudoduganella violaceinigra	Nitrosospira sp. NpAV	Nitrosospira multiformis	Chromobacterium subtsugae	Burkholderia ambifaria	Burkholderia pyrrocinia	Delftia tsuruhatensis	Burkholderia sordidicola	Sphaerotilus natans	Variovorax sp	Janthinobacterium agaricidamnosum	Mitsuaria sp	Burkholderia zhejiangensis	Burkholderia cenocepacia	Burkholderia cepacia ATCC 25416	Burkholderia caribensis	Burkholderia cepacia	Burkholderia caledonica	Burkholderia bryophila	Burkholderia sp	Chitiniphilus shinanonensis	Pandoraea pulmonicola	Pandoraea sputorum	Cupriavidus taiwanensis	Collimonas fungivorans	Burkholderia fungorum	Burkholderia graminis	Burkholderia kururiensis	Delftia acidovorans
Achromobacter insuavis	0	0	0	0	0.2	0.0833333	0	0	0	0	0	0	0	0.0833333	0.0434783	0.047619	0.0416667	0	0	0	0	0	0	0.0666667	0	0	0	0.111111	0	0	0	0	0	0	0	0.166667	0	0	0	0.142857	0	0	0	0	0	0	0.142857	0.142857	0
Achromobacter xylosoxidans	0.125	0.142857	0.142857	0.142857	0	0	0.0555556	0	0.0625	0.0833333	0.176471	0	0.111111	0.0666667	0.125	0.136364	0.12	0.0909091	0	0.0833333	0.0833333	0	0	0.117647	0.214286	0.2	0.125	0.3	0.1	0.222222	0.1	0.111111	0.0909091	0.111111	0.111111	0.111111	0.125	0	0	0	0.272727	0.0909091	0.0909091	0	0.214286	0.285714	0.1	0.1	0.2
Acidovorax avenae	0.111111	0.125	0.125	0.125	0	0.0625	0	0	0.125	0.0526316	0.166667	0	0	0.0625	0.037037	0.0833333	0.0357143	0	0.111111	0.0769231	0	0	0.222222	0.0526316	0.0588235	0.0869565	0.111111	0.0769231	0.0909091	0.2	0	0.1	0.0833333	0.1	0.1	0.1	0.111111	0	0.111111	0.0909091	0.363636	0.181818	0.181818	0.25	0.0588235	0.111111	0.2	0.2	0.181818
Acidovorax citrulli	0.111111	0.125	0.125	0.125	0	0.0625	0	0	0.125	0.0526316	0.166667	0	0	0.0625	0.037037	0.0833333	0.0357143	0	0.111111	0.0769231	0	0	0.222222	0.0526316	0.0588235	0.0869565	0.111111	0.0769231	0.0909091	0.2	0	0.1	0.0833333	0.1	0.1	0.1	0.111111	0	0.111111	0.0909091	0.363636	0.181818	0.181818	0.25	0.0588235	0.111111	0.2	0.2	0.181818
Acidovorax oryzae	0.111111	0.125	0.125	0.125	0	0.0625	0	0	0.125	0.0526316	0.166667	0	0	0.0625	0.037037	0.0833333	0.0357143	0	0.111111	0.0769231	0	0	0.222222	0.0526316	0.0588235	0.0869565	0.111111	0.0769231	0.0909091	0.2	0	0.1	0.0833333	0.1	0.1	0.1	0.111111	0	0.111111	0.0909091	0.363636	0.181818	0.181818	0.25	0.0588235	0.111111	0.2	0.2	0.181818
Alcaligenes faecalis	0	0	0	0	0	0	0	0	0	0	0	0	0	0	0	0	0	0	0	0	0	0	0	0	0	0	0	0	0	0	0	0	0	0	0	0	0	0	0	0	0	0	0	0	0	0	0	0	0
Alcaligenes faecalis subsp. phenolicus DSM 16503	0	0	0	0	0	0	0	0	0	0	0	0	0	0	0	0	0	0	0	0	0	0	0	0	0	0	0	0	0	0	0	0	0	0	0	0	0	0	0	0	0	0	0	0	0	0	0	0	0
Alcaligenes sp	0	0	0	0	0	0	0	0	0	0	0	0	0	0	0	0	0	0	0	0	0	0	0	0	0	0	0	0	0	0	0	0	0	0	0	0	0	0	0	0	0	0	0	0	0	0	0	0	0
Andreprevotia chitinilytica	0	0	0	0	0.0454545	0	0.137931	0.0769231	0.0333333	0.104167	0.0967742	0.0416667	0.142857	0.2	0.28125	0.21875	0.2	1	0.0454545	0.125	0.08	0	0	0.0645161	0.107143	0.117647	0.0454545	0.0384615	0.0416667	0.0416667	0.125	0.0434783	0.04	0	0	0	0	0	0.0454545	0.0416667	0.037037	0.04	0.04	0	0.148148	0.0454545	0.0416667	0.0416667	0.0833333
Azovibrio restrictus	0	0	0	0	0	0.0625	0	0	0.0588235	0.0810811	0.105263	0	0.1	0	0.037037	0.0833333	0.0740741	0.0416667	0	0.0769231	0	0	0.1	0.0526316	0.0588235	0.0416667	0	0.0769231	0.2	0.2	0	0	0	0	0	0	0	0	0	0	0.153846	0.0833333	0.0833333	0	0.0588235	0.111111	0	0	0
Burkholderia ambifaria	0.230769	0.25	0.25	0.25	0.0666667	0.0454545	0.0833333	0	0.0909091	0.121951	0.173913	0	0.133333	0.15	0.0967742	0.0666667	0.09375	0.107143	0	0.0526316	0.111111	0	0.0625	0.181818	1	0.409091	0	0.111111	0.0588235	0.0588235	0.16	0.214286	0.1875	0.214286	0.214286	0.214286	0.333333	0.0833333	0.0666667	0.0588235	0.235294	0.117647	0.117647	0.0666667	0.2	0.230769	0	0	0.0555556
Burkholderia andropogonis	0	0	0	0	0	0	0.047619	0.133333	0.0526316	0.0769231	0.0952381	0.0769231	0.181818	0.0555556	0.111111	0.12	0.0689655	0.125	0.2	1	0.142857	0	0	0.047619	0.0526316	0.08	0	0.142857	0.272727	0.0769231	0.0416667	0.0833333	0.0714286	0	0	0	0	0	0.2	0.272727	0.0625	0.153846	0.153846	0.2	0.111111	0.0909091	0.272727	0.272727	0.153846
Burkholderia bannensis	0	0	0	0	0	0	0.0588235	0.181818	0.0666667	0.027027	0.0555556	0.111111	0.125	0	0.04	0.0434783	0	0.0454545	1	0.2	0	0	0	0	0	0	0	0	0	0	0.05	0	0	0	0	0	0	0	0.142857	0.111111	0	0.1	0.1	0.142857	0	0	0.111111	0.111111	0.222222
Burkholderia bryophila	0.142857	0.166667	0.166667	0.166667	0.142857	0	0	0.181818	0	0.0555556	0	0	0	0.153846	0	0.0434783	0.08	0.0454545	0.142857	0.2	0	0	0	0	0.0666667	0	0	0	0	0	0.166667	0.125	0.222222	0.125	0.125	0.125	0.142857	0.25	1	0.666667	0.0833333	0.222222	0.222222	0.142857	0.0666667	0	0.428571	0.428571	0.222222
Burkholderia caledonica	0.25	0.333333	0.333333	0.333333	0.25	0	0	0	0	0	0	0	0	0.0909091	0	0	0	0	0	0	0	0	0	0	0.0833333	0	0	0	0	0	0.0588235	0.2	0.142857	0.2	0.2	0.2	0.25	1	0.25	0.166667	0.111111	0.142857	0.142857	0	0	0	0	0	0
Burkholderia caribensis	0.8	0.6	0.6	0.6	0.125	0	0	0	0.133333	0.0833333	0.176471	0	0	0.230769	0	0	0.037037	0	0	0	0	0	0.111111	0.0555556	0.214286	0.0909091	0	0.181818	0	0	0.1	0.25	0.333333	0.428571	0.428571	1	0.5	0.2	0.125	0.1	0.272727	0.0909091	0.0909091	0.125	0.133333	0.285714	0	0	0
Burkholderia cenocepacia	0.5	0.6	0.6	0.6	0.125	0	0.0555556	0	0.133333	0.114286	0.25	0.1	0	0.230769	0	0.0416667	0	0	0	0	0	0	0.111111	0	0.214286	0.0909091	0	0.0833333	0	0	0.1	0.25	0.333333	1	1	0.428571	0.5	0.2	0.125	0.1	0.4	0.0909091	0.0909091	0.125	0.133333	0.285714	0	0	0
Burkholderia cepacia	0.6	0.75	0.75	0.75	0.142857	0	0	0	0.142857	0.0555556	0.117647	0	0	0.25	0	0	0	0	0	0	0	0	0.125	0.0588235	0.333333	0.15	0	0.0909091	0	0	0.166667	0.285714	0.375	0.5	0.5	0.5	1	0.25	0.142857	0.111111	0.3	0.1	0.1	0.142857	0.142857	0.333333	0	0	0
Burkholderia cepacia ATCC 25416	0.5	0.6	0.6	0.6	0.125	0	0.0555556	0	0.133333	0.114286	0.25	0.1	0	0.230769	0	0.0416667	0	0	0	0	0	0	0.111111	0	0.214286	0.0909091	0	0.0833333	0	0	0.1	0.25	0.333333	1	1	0.428571	0.5	0.2	0.125	0.1	0.4	0.0909091	0.0909091	0.125	0.133333	0.285714	0	0	0
Burkholderia dilworthii	0	0	0	0	0	0	0	0	0	0.0294118	0.0666667	0	0.2	0	0.0454545	0.05	0.0434783	0.0526316	0	0.125	0	0	0	0.0714286	0.0833333	0.0526316	0	0.125	0.166667	0.166667	0	0	0	0	0	0	0	0	0	0	0.111111	0.142857	0.142857	0	0.0833333	0.25	0	0	0
Burkholderia ferrariae	0.142857	0.166667	0.166667	0.166667	1	0.0714286	0	0	0.0666667	0.027027	0	0	0	0.153846	0.04	0.0909091	0.0384615	0.0454545	0	0	0	0	0	0	0.0666667	0	0	0.0909091	0	0	0.105263	0.125	0.1	0.125	0.125	0.125	0.142857	0.25	0.142857	0.25	0.0833333	0.1	0.1	0	0	0	0.111111	0.111111	0
Burkholderia fungorum	0.333333	0.4	0.4	0.4	0	0	0	0	0.230769	0.117647	0.266667	0	0.125	0.153846	0.04	0.0434783	0.0384615	0.0454545	0	0.0909091	0	0	0.125	0.0588235	0.230769	0.15	0	0.2	0.111111	0.111111	0.05	0.125	0.222222	0.285714	0.285714	0.285714	0.333333	0	0	0	0.3	0.222222	0.222222	0.333333	0.333333	1	0	0	0
Burkholderia ginsengisoli	0	0	0	0	0	0	0	0	0.0769231	0.0588235	0.133333	0.142857	0.166667	0	0.0434783	0.1	0	0	0	0	0	0	0	0.0666667	0	0	0	0	0.142857	0.142857	0.0555556	0	0	0.166667	0.166667	0	0	0	0	0	0.1	0	0	0	0	0	0	0	0
Burkholderia gladioli	0.0384615	0	0	0	0.0384615	0.030303	0.121212	0.0666667	0.0294118	0.212766	0.117647	0	0.0769231	0.133333	0.363636	0.194444	1	0.2	0	0.0689655	0.0689655	0	0	0.121212	0.09375	0.2	0.0384615	0.148148	0.0357143	0.0740741	0.142857	0.037037	0.0344828	0	0	0.037037	0	0	0.08	0.115385	0.0666667	0.0344828	0.0344828	0	0.129032	0.0384615	0.16	0.16	0.0714286
Burkholderia glathei	0.25	0.272727	0.272727	0.272727	0.153846	0.047619	0.0416667	0.0526316	0.0952381	0.0714286	0.0833333	0	0	1	0.0645161	0.107143	0.133333	0.2	0	0.0555556	0	0	0.0666667	0	0.15	0.111111	0.0714286	0.117647	0	0	0.217391	0.142857	0.285714	0.230769	0.230769	0.230769	0.25	0.0909091	0.153846	0.214286	0.176471	0.0588235	0.0588235	0.0714286	0.15	0.153846	0.133333	0.133333	0.0588235
Burkholderia glumae	0	0	0	0	0.04	0.03125	0.125	0.0333333	0.0625	0.142857	0.15625	0.0769231	0.173913	0.0645161	1	0.235294	0.363636	0.28125	0.04	0.111111	0.0714286	0	0	0.125	0.0967742	0.28125	0.04	0.153846	0.0769231	0.12	0.0833333	0.0384615	0	0	0	0	0	0	0	0.037037	0.0689655	0.0357143	0.0357143	0	0.133333	0.04	0.0769231	0.0769231	0.0357143
Burkholderia graminis	0	0	0	0	0.111111	0.0625	0	0.153846	0	0.0526316	0.05	0	0	0.133333	0.0769231	0.130435	0.16	0.0416667	0.111111	0.272727	0	0	0	0	0	0.0416667	0.111111	0.272727	0	0.0909091	0.0952381	0.1	0.0833333	0	0	0	0	0	0.428571	0.714286	0.0714286	0.0833333	0.0833333	0.25	0.0588235	0	1	1	0.181818
Burkholderia grimmiae	0	0	0	0	0	0	0	0	0	0.0294118	0.0666667	0	0.2	0	0.0454545	0.05	0.0434783	0.0526316	0	0.125	0	0	0	0.0714286	0.0833333	0.0526316	0	0.125	0.166667	0.166667	0	0	0	0	0	0	0	0	0	0	0.111111	0.142857	0.142857	0	0.0833333	0.25	0	0	0
Burkholderia heleia	0.2	0	0	0	0	0	0	0	0	0.0285714	0.0625	0	0	0	0	0	0.0416667	0	0	0	0.111111	0	0	0	0	0	0	0.25	0	0.142857	0	0	0	0	0	0.166667	0	0	0	0	0	0	0	0	0	0	0	0	0
Burkholderia kururiensis	0	0	0	0	0.111111	0.0625	0	0.153846	0	0.0526316	0.05	0	0	0.133333	0.0769231	0.130435	0.16	0.0416667	0.111111	0.272727	0	0	0	0	0	0.0416667	0.111111	0.272727	0	0.0909091	0.0952381	0.1	0.0833333	0	0	0	0	0	0.428571	0.714286	0.0714286	0.0833333	0.0833333	0.25	0.0588235	0	1	1	0.181818
Burkholderia lata	0.75	1	1	1	0.166667	0	0	0	0.153846	0.0571429	0.125	0	0	0.272727	0	0	0	0	0	0	0	0	0.142857	0	0.25	0.1	0	0.1	0	0	0.111111	0.333333	0.428571	0.6	0.6	0.6	0.75	0.333333	0.166667	0.125	0.333333	0.111111	0.111111	0.166667	0.153846	0.4	0	0	0
Burkholderia mallei	0.142857	0.153846	0.153846	0.153846	0.0666667	0.0454545	0.04	0.105263	1	0.352941	0.35	0.125	0.133333	0.0952381	0.0625	0.103448	0.0294118	0.0333333	0.0666667	0.0526316	0	0	0.133333	0.04	0.0909091	0.148148	0	0.0526316	0.125	0.125	0.115385	0.0625	0.117647	0.133333	0.133333	0.133333	0.142857	0	0	0	0.166667	0.0555556	0.0555556	0.142857	0.142857	0.230769	0	0	0
Burkholderia mimosarum LMG 23256	0	0	0	0	0	0	0.0666667	0	0	0.0285714	0	0	0	0	0.0434783	0.047619	0.0416667	0.05	0	0	0.111111	0	0	0.0666667	0.0769231	0.105263	0	0	0	0	0.0555556	0.166667	0	0	0	0	0	0	0	0	0	0	0	0	0.0769231	0	0	0	0.125
Burkholderia mimosarum STM 3621	0.2	0	0	0	0.2	0.0833333	0	0	0	0.0285714	0.0625	0	0	0.0833333	0.0434783	0.047619	0.0869565	0	0	0	0	0	0	0	0	0	0	0.25	0	0	0	0	0	0	0	0.166667	0	0	0	0.142857	0	0	0	0	0	0	0.142857	0.142857	0
Burkholderia multivorans	0.75	1	1	1	0.166667	0	0	0	0.153846	0.0571429	0.125	0	0	0.272727	0	0	0	0	0	0	0	0	0.142857	0	0.25	0.1	0	0.1	0	0	0.111111	0.333333	0.428571	0.6	0.6	0.6	0.75	0.333333	0.166667	0.125	0.333333	0.111111	0.111111	0.166667	0.153846	0.4	0	0	0
Burkholderia nodosa	0.25	0	0	0	0	0	0	0	0	0.0294118	0.0666667	0	0	0	0	0	0.0434783	0	0	0	0	0	0	0	0	0	0	0.125	0	0	0	0	0	0	0	0.2	0	0	0	0	0	0	0	0	0	0	0	0	0
Burkholderia oklahomensis	0	0	0	0	0	0	0.0952381	1	0.105263	0.102564	0.0909091	0.0714286	0.0769231	0.0526316	0.0333333	0.0740741	0.0666667	0.0769231	0.181818	0.133333	0	0	0	0	0	0	0	0	0	0	0.368421	0	0.0666667	0	0	0	0	0	0.181818	0.153846	0	0	0	0	0.05	0	0.153846	0.153846	0.142857
Burkholderia phenoliruptrix	0	0	0	0	0	0	0	0	0	0	0.0666667	0	0	0	0.0454545	0.05	0.0434783	0	0	0	0	0	0	0	0	0.0526316	0.25	0.125	0	0.166667	0	0	0	0	0	0	0	0	0	0	0.111111	0	0	0	0	0	0.166667	0.166667	0
Burkholderia phymatum	0.25	0	0	0	0	0	0	0	0	0.0294118	0.0666667	0	0	0	0	0	0.0434783	0	0	0	0	0	0	0	0	0	0	0.125	0	0	0	0	0	0	0	0.2	0	0	0	0	0	0	0	0	0	0	0	0	0
Burkholderia pseudomallei	0.0857143	0.0571429	0.0571429	0.0571429	0.027027	0.0227273	0.0909091	0.102564	0.352941	1	0.324324	0.0810811	0.114286	0.0714286	0.142857	0.148936	0.212766	0.104167	0.027027	0.0769231	0.0243902	0	0.0540541	0.0909091	0.121951	0.204545	0	0.0769231	0.0810811	0.0810811	0.133333	0.0540541	0.0789474	0.114286	0.114286	0.0833333	0.0555556	0	0.0555556	0.0526316	0.162162	0.0512821	0.0512821	0.0555556	0.179487	0.117647	0.0526316	0.0526316	0.0512821
Burkholderia pyrrocinia	0.0952381	0.1	0.1	0.1	0	0	0.1	0	0.148148	0.204545	0.172414	0	0.0909091	0.111111	0.28125	0.114286	0.2	0.117647	0	0.08	0.0384615	0	0.0434783	0.137931	0.409091	1	0.0454545	0.125	0.0416667	0.0869565	0.125	0.0909091	0.0833333	0.0909091	0.0909091	0.0909091	0.15	0	0	0	0.166667	0.04	0.04	0.0454545	0.148148	0.15	0.0416667	0.0416667	0.04
Burkholderia rhizoxinica	0	0	0	0	0	0	0.210526	0	0	0.075	0.0909091	0	0.166667	0.111111	0.148148	0.16	0.185185	0.217391	0	0.0625	0.133333	0	0	0.0952381	0.235294	0.217391	0.0833333	0.0625	0.0714286	0.0714286	0.181818	0.0769231	0	0	0	0	0	0	0	0	0.0588235	0.0666667	0.0666667	0	0.105263	0.0833333	0	0	0.0666667
Burkholderia sordidicola	0.2	0.1	0.1	0.1	0.0909091	0.0555556	0	0	0.0526316	0.0769231	0.210526	0	0.0833333	0.117647	0.153846	0.12	0.148148	0.0384615	0	0.142857	0.0666667	0	0	0.047619	0.111111	0.125	0.0909091	1	0.0769231	0.272727	0.0416667	0.0833333	0.0714286	0.0833333	0.0833333	0.181818	0.0909091	0	0	0.166667	0.214286	0.0714286	0.0714286	0.0909091	0.111111	0.2	0.272727	0.272727	0
Burkholderia sp	0.111111	0.125	0.125	0.125	0.25	0.0625	0	0.153846	0	0.0526316	0	0	0	0.214286	0.037037	0.0833333	0.115385	0.0416667	0.111111	0.272727	0	0	0	0	0.0588235	0	0	0.166667	0	0	0.15	0.222222	0.181818	0.1	0.1	0.1	0.111111	0.166667	0.666667	1	0.0714286	0.181818	0.181818	0.25	0.0588235	0	0.714286	0.714286	0.181818
Burkholderia terrae	1	0.75	0.75	0.75	0.142857	0	0	0	0.142857	0.0857143	0.1875	0	0	0.25	0	0	0.0384615	0	0	0	0	0	0.125	0	0.230769	0.0952381	0	0.2	0	0	0.105263	0.285714	0.375	0.5	0.5	0.8	0.6	0.25	0.142857	0.111111	0.3	0.1	0.1	0.142857	0.142857	0.333333	0	0	0
Burkholderia thailandensis	0.1875	0.125	0.125	0.125	0	0.04	0.115385	0.0909091	0.35	0.324324	1	0.235294	0.25	0.0833333	0.15625	0.206897	0.117647	0.0967742	0.0555556	0.0952381	0	0	0.111111	0.0740741	0.173913	0.172414	0.0555556	0.210526	0.166667	0.235294	0.0666667	0.0526316	0.1	0.25	0.25	0.176471	0.117647	0	0	0	0.333333	0.1	0.1	0.117647	0.173913	0.266667	0.05	0.05	0
Burkholderia ubonensis	0	0	0	0	0	0	0	0	0	0.0294118	0.0666667	0	0.2	0	0.0454545	0.05	0.0434783	0.0526316	0	0.125	0	0	0	0.0714286	0.0833333	0.0526316	0	0.125	0.166667	0.166667	0	0	0	0	0	0	0	0	0	0	0.111111	0.142857	0.142857	0	0.0833333	0.25	0	0	0
Burkholderia vietnamiensis	0.75	1	1	1	0.166667	0	0	0	0.153846	0.0571429	0.125	0	0	0.272727	0	0	0	0	0	0	0	0	0.142857	0	0.25	0.1	0	0.1	0	0	0.111111	0.333333	0.428571	0.6	0.6	0.6	0.75	0.333333	0.166667	0.125	0.333333	0.111111	0.111111	0.166667	0.153846	0.4	0	0	0
Burkholderia zhejiangensis	0.375	0.428571	0.428571	0.428571	0.1	0	0	0.0666667	0.117647	0.0789474	0.1	0	0	0.285714	0	0.0384615	0.0344828	0.04	0	0.0714286	0	0	0.0909091	0	0.1875	0.0833333	0.1	0.0714286	0	0.0833333	0.142857	0.2	1	0.333333	0.333333	0.333333	0.375	0.142857	0.222222	0.181818	0.230769	0.0769231	0.0769231	0.1	0.1875	0.222222	0.0833333	0.0833333	0.0769231
Caldimonas manganoxidans	0	0	0	0	0	0	0	0	0	0.0285714	0	0	0	0	0.0434783	0	0	0	0.2	0	0	0	0	0	0	0.05	0	0	0	0	0	0	0	0	0	0	0	0	0	0	0	0	0	0	0	0	0	0	0
Candidatus Accumulibacter sp. SK-02	0	0	0	0	0	0.0909091	0	0	0.0833333	0.0294118	0.0666667	0	0	0	0	0.05	0	0	0	0	0	0	0.2	0	0	0	0	0	0.166667	0.166667	0	0	0	0	0	0	0	0	0	0	0.111111	0	0	0	0	0	0	0	0
Candidatus Glomeribacter gigasporarum	0.125	0	0	0	0	0.0666667	0.0555556	0	0.0625	0.114286	0.25	0.222222	0.25	0	0.08	0.0869565	0.0769231	0.0434783	0	0.0833333	0	0	0	0.117647	0.0625	0.0434783	0	0.181818	0.222222	0.222222	0.047619	0	0	0.111111	0.111111	0.111111	0	0	0	0	0.0769231	0.0909091	0.0909091	0	0.0625	0.125	0	0	0
Candidatus Profftella armatura	0.142857	0	0	0	0	0.0714286	0	0	0	0.0555556	0.0555556	0	0	0	0.04	0	0.0384615	0	0	0.0909091	0.2	0	0	0	0.0666667	0.0454545	0	0.0909091	0.111111	0	0	0	0	0	0	0.125	0	0	0	0	0	0	0	0	0	0	0	0	0
Castellaniella defragrans	0	0	0	0	0	0	0	0	0	0	0	0	0	0	0	0	0	0	0	0	0	0	0	0	0	0	0	0	0	0	0	0	0	0	0	0	0	0	0	0	0	0	0	0	0	0	0	0	0
Chitinimonas koreensis	0	0	0	0	0.0909091	0.107143	0.214286	0.0740741	0.103448	0.148936	0.206897	0.0833333	0.136364	0.107143	0.235294	1	0.194444	0.21875	0.0434783	0.12	0.0769231	0	0.0416667	0.133333	0.0666667	0.114286	0.0434783	0.12	0.130435	0.181818	0.15625	0.0416667	0.0384615	0.0416667	0.0416667	0	0	0	0.0434783	0.0833333	0.16	0.0384615	0.0384615	0	0.185185	0.0434783	0.130435	0.130435	0.08
Chitiniphilus shinanonensis	0.3	0.333333	0.333333	0.333333	0.0833333	0.0526316	0	0	0.166667	0.162162	0.333333	0	0.0769231	0.176471	0.0689655	0.16	0.0666667	0.037037	0	0.0625	0	0	0.166667	0.0454545	0.235294	0.166667	0.0833333	0.214286	0.153846	0.25	0.0833333	0.166667	0.230769	0.4	0.4	0.272727	0.3	0.111111	0.0833333	0.0714286	1	0.230769	0.230769	0.0833333	0.166667	0.3	0.0714286	0.0714286	0
Chromobacterium haemolyticum	0	0	0	0	0	0	0.05	0.454545	0	0.0512821	0.047619	0.0833333	0	0.0588235	0.0357143	0.08	0.0714286	0.0833333	0.1	0.0714286	0.0714286	0	0	0.05	0.0555556	0.04	0	0	0	0	0.333333	0.0909091	0.0769231	0	0	0	0	0	0.1	0.0833333	0	0	0	0	0.117647	0	0.0833333	0.0833333	0.272727
Chromobacterium sp	0	0	0	0	0	0	0	0.181818	0	0.027027	0.0555556	0.111111	0	0.0714286	0	0.0434783	0.0384615	0.0952381	0	0.0909091	0	0	0	0	0	0	0	0	0	0	0.105263	0	0.1	0	0	0	0	0	0.142857	0.111111	0	0	0	0	0.0666667	0	0.111111	0.111111	0.1
Chromobacterium subtsugae	0	0	0	0	0	0.0416667	0.0769231	0	0.04	0.0909091	0.0740741	0.0526316	0.117647	0	0.125	0.133333	0.121212	0.0645161	0	0.047619	0.1	0	0	1	0.181818	0.137931	0	0.047619	0.111111	0.111111	0.107143	0.0555556	0	0	0	0.0555556	0.0588235	0	0	0	0.0454545	0.05	0.05	0	0.0833333	0.0588235	0	0	0.105263
Chromobacterium violaceum	0	0	0	0	0	0	0.166667	0	0	0.025	0	0	0	0.0588235	0.0740741	0.125	0.111111	0.130435	0	0	0.153846	0	0	0.105263	0.117647	0.130435	0	0	0	0	0.2	0.0909091	0	0	0	0	0.1	0	0	0	0	0	0	0	0.0555556	0	0	0	0.0769231
Collimonas arenae	0	0	0	0	0	0.0952381	0.181818	0	0.0909091	0.15	0.227273	0.0588235	0.214286	0	0.172414	0.28	0.166667	0.148148	0	0.0526316	0.111111	0	0.0625	0.3	0.2	0.192308	0.0666667	0.111111	0.2	0.285714	0.16	0.0625	0	0	0	0	0.0666667	0	0	0	0.166667	0.0555556	0.0555556	0	0.142857	0.0666667	0.0588235	0.0588235	0.117647
Collimonas fungivorans	0.142857	0.153846	0.153846	0.153846	0	0	0.04	0.05	0.142857	0.179487	0.173913	0	0.0625	0.15	0.133333	0.185185	0.129032	0.148148	0	0.111111	0.0526316	0	0.0625	0.0833333	0.2	0.148148	0	0.111111	0.0588235	0.0588235	0.115385	0.133333	0.1875	0.133333	0.133333	0.133333	0.142857	0	0.0666667	0.0588235	0.166667	0.117647	0.117647	0.142857	1	0.333333	0.0588235	0.0588235	0.117647
Comamonadaceae bacterium URHA0028	0	0	0	0	0	0	0	0	0	0	0	0	0	0	0	0	0	0	0	0	0	0	0	0	0	0	0	0	0	0	0	0	0	0	0	0	0	0	0	0	0	0	0	0	0	0	0	0	0
Cupriavidus basilensis	0	0	0	0	0	0	0.117647	0.0769231	0.133333	0.114286	0.25	0.375	1	0	0.173913	0.136364	0.0769231	0.142857	0.125	0.181818	0	0	0	0.117647	0.133333	0.0909091	0	0.0833333	0.222222	0.222222	0.047619	0	0	0	0	0	0	0	0	0	0.0769231	0.0909091	0.0909091	0	0.0625	0.125	0	0	0
Cupriavidus taiwanensis	0.142857	0.166667	0.166667	0.166667	0	0	0	0	0.142857	0.0555556	0.117647	0	0	0.0714286	0	0	0	0	0.142857	0.2	0	0	0.125	0	0.0666667	0.0454545	0	0.0909091	0	0	0	0.285714	0.1	0.125	0.125	0.125	0.142857	0	0.142857	0.25	0.0833333	0.222222	0.222222	1	0.142857	0.333333	0.25	0.25	0.1
Curvibacter gracilis	0	0	0	0	0	0	0	0	0	0	0	0	0	0	0	0	0	0	0	0	0	0	0	0	0.0833333	0.0526316	0	0	0	0	0	0	0	0	0	0	0	0	0	0	0	0	0	0	0	0	0	0	0
Delftia acidovorans	0	0	0	0	0	0	0.05	0.142857	0	0.0512821	0	0	0	0.0588235	0.0357143	0.08	0.0714286	0.0833333	0.222222	0.153846	0.0714286	0	0	0.105263	0.0555556	0.04	0	0	0	0	0.142857	0.0909091	0.0769231	0	0	0	0	0	0.222222	0.181818	0	0.0769231	0.0769231	0.1	0.117647	0	0.181818	0.181818	1
Delftia sp	0	0	0	0	0.0714286	0	0.0869565	0.111111	0	0.0714286	0	0	0	0.1	0.0645161	0.148148	0.133333	0.2	0.0714286	0.117647	0.0555556	0	0	0.0869565	0.0454545	0.0714286	0	0	0	0	0.166667	0.0666667	0.0588235	0	0	0	0	0	0.25	0.214286	0.0526316	0.125	0.125	0.0714286	0.0952381	0	0.214286	0.214286	0.5
Delftia tsuruhatensis	0	0	0	0	0	0	0	0	0	0	0.0555556	0	0	0.0714286	0.04	0.0434783	0.0384615	0.0454545	0	0	0	0	0	0	0	0.0454545	1	0.0909091	0	0.25	0.05	0	0.1	0	0	0	0	0	0	0	0.0833333	0	0	0	0	0	0.111111	0.111111	0
Derxia gummosa	0	0	0	0	0	0	0	0	0.0769231	0.0285714	0	0	0	0	0	0	0.0416667	0	0	0	0	0	0	0.0666667	0.0769231	0.105263	0	0	0	0	0.0555556	0	0	0	0	0	0.2	0	0	0	0	0	0	0	0	0	0	0	0
Herbaspirillum seropedicae	0.166667	0.2	0.2	0.2	0.166667	0	0	0	0.0714286	0.0277778	0.0588235	0	0	0.0769231	0	0.0454545	0	0.047619	0.166667	0.1	0	0	0.142857	0	0.0714286	0.047619	0	0	0	0	0	0.142857	0.111111	0.142857	0.142857	0.142857	0.166667	0	0.166667	0.125	0.0909091	0.111111	0.111111	0.4	0.0714286	0.166667	0.125	0.125	0.111111
Hydrogenophaga intermedia	0.125	0	0	0	0	0	0	0	0	0.0540541	0.0526316	0	0	0	0.0384615	0	0.037037	0	0	0	0	0	0	0	0	0.0434783	0	0.0833333	0	0	0	0	0	0	0	0.111111	0	0	0	0	0	0	0	0	0	0	0	0	0
Hydrogenophaga sp	0.111111	0	0	0	0	0	0	0	0	0.0526316	0.05	0	0	0	0.037037	0	0.0357143	0	0	0	0	0	0	0	0	0.0416667	0	0.0769231	0	0	0	0	0	0	0	0.1	0	0	0	0	0	0	0	0	0	0	0	0	0
Ideonella sp	0.2	0	0	0	0	0	0.0666667	0	0	0.0285714	0.0625	0	0	0	0	0	0.0416667	0	0	0	0	0	0	0	0	0	0	0.111111	0	0	0	0	0	0	0	0.166667	0	0	0	0	0	0	0	0	0	0	0	0	0
Janthinobacterium agaricidamnosum	0.105263	0.111111	0.111111	0.111111	0.105263	0	0.148148	0.368421	0.115385	0.133333	0.0666667	0.0454545	0.047619	0.217391	0.0833333	0.15625	0.142857	0.125	0.05	0.0416667	0.0869565	0	0	0.107143	0.16	0.125	0.05	0.0416667	0.0454545	0.0454545	1	0.1	0.142857	0.1	0.1	0.1	0.166667	0.0588235	0.166667	0.15	0.0833333	0.0434783	0.0434783	0	0.115385	0.05	0.0952381	0.0952381	0.142857
Lautropia mirabilis	0.142857	0	0	0	0.142857	0.0714286	0	0	0	0.027027	0.0555556	0	0	0.0714286	0.04	0.0434783	0.08	0	0	0	0	0	0	0	0.0666667	0.0454545	0	0.2	0	0	0	0	0	0	0	0.125	0	0	0	0.111111	0	0	0	0	0	0	0.111111	0.111111	0
Methyloversatilis sp	0	0	0	0	0.0714286	1	0.0416667	0	0.0454545	0.0227273	0.04	0	0	0.047619	0.03125	0.107143	0.030303	0	0	0	0.0555556	0	0.0666667	0.0416667	0.0454545	0	0	0.0555556	0.0625	0.0625	0	0	0	0	0	0	0	0	0	0.0625	0.0526316	0	0	0	0	0	0.0625	0.0625	0
Methyloversatilis universalis	0	0	0	0	0	0	0	0	0	0.0277778	0.0588235	0	0.142857	0.0769231	0.0416667	0.0454545	0.04	0.047619	0	0.1	0	0	0	0.0625	0.0714286	0.047619	0	0.1	0.125	0.125	0	0	0	0	0	0	0	0	0	0	0.0909091	0.111111	0.111111	0	0.0714286	0.166667	0	0	0
Microvirgula aerodenitrificans	0	0	0	0	0	0.0769231	0.0625	0	0.0714286	0.0882353	0.2	0.125	0	0	0	0.0952381	0	0	0	0	0	0	0.142857	0	0	0	0	0	0.125	0.125	0	0	0	0.333333	0.333333	0	0	0	0	0	0.2	0	0	0	0	0	0	0	0
Mitsuaria sp	0.285714	0.333333	0.333333	0.333333	0.125	0	0.0555556	0	0.0625	0.0540541	0.0526316	0	0	0.142857	0.0384615	0.0416667	0.037037	0.0434783	0	0.0833333	0.0833333	0	0.111111	0.0555556	0.214286	0.0909091	0	0.0833333	0	0	0.1	1	0.2	0.25	0.25	0.25	0.285714	0.2	0.125	0.222222	0.166667	0.0909091	0.0909091	0.285714	0.133333	0.125	0.1	0.1	0.0909091
Nitrosomonas sp	0	0	0	0	0	0.0909091	0.0714286	0	0	0	0	0	0	0	0	0.05	0	0	0	0	0	0	0	0.0714286	0	0	0	0	0	0	0	0	0	0	0	0	0	0	0	0	0	0	0	0	0	0	0	0	0
Nitrosospira briensis	0	0	0	0	0	0	0	0	0	0.0294118	0.0666667	0	0.2	0	0.0454545	0.05	0.0434783	0.0526316	0	0.125	0	0	0	0.0714286	0.0833333	0.0526316	0	0.125	0.166667	0.166667	0	0	0	0	0	0	0	0	0	0	0.111111	0.142857	0.142857	0	0.0833333	0.25	0	0	0
Nitrosospira multiformis	0.125	0.142857	0.142857	0.142857	0	0.0666667	0	0	0.133333	0.0540541	0.111111	0	0	0.0666667	0	0.0416667	0	0	0	0	0	0.4	1	0	0.0625	0.0434783	0	0	0.1	0.1	0	0.111111	0.0909091	0.111111	0.111111	0.111111	0.125	0	0	0	0.166667	0.0909091	0.0909091	0.125	0.0625	0.125	0	0	0
Nitrosospira sp. NpAV	0	0	0	0	0	0	0	0	0	0	0	0	0	0	0	0	0	0	0	0	0	1	0.4	0	0	0	0	0	0	0	0	0	0	0	0	0	0	0	0	0	0	0	0	0	0	0	0	0	0
Oligella ureolytica	0	0	0	0	0	0	0	0	0	0	0	0	0	0	0	0	0	0	0	0	0	0	0	0	0	0	0	0	0	0	0	0	0	0	0	0	0	0	0	0	0	0	0	0	0	0	0	0	0
Ottowia thiooxydans	0	0	0	0	0	0	0.0666667	0	0.0769231	0.0588235	0.133333	0.142857	0.4	0	0.0909091	0.047619	0.0416667	0.05	0	0	0	0	0	0.0666667	0.0769231	0.05	0	0	0.142857	0.142857	0.0555556	0	0	0	0	0	0	0	0	0	0	0	0	0	0	0	0	0	0
Pandoraea pulmonicola	0.1	0.111111	0.111111	0.111111	0.1	0	0	0	0.0555556	0.0512821	0.1	0	0.0909091	0.0588235	0.0357143	0.0384615	0.0344828	0.04	0.1	0.153846	0	0	0.0909091	0.05	0.117647	0.04	0	0.0714286	0.0833333	0.0833333	0.0434783	0.0909091	0.0769231	0.0909091	0.0909091	0.0909091	0.1	0.142857	0.222222	0.181818	0.230769	1	1	0.222222	0.117647	0.222222	0.0833333	0.0833333	0.0769231
Pandoraea sputorum	0.1	0.111111	0.111111	0.111111	0.1	0	0	0	0.0555556	0.0512821	0.1	0	0.0909091	0.0588235	0.0357143	0.0384615	0.0344828	0.04	0.1	0.153846	0	0	0.0909091	0.05	0.117647	0.04	0	0.0714286	0.0833333	0.0833333	0.0434783	0.0909091	0.0769231	0.0909091	0.0909091	0.0909091	0.1	0.142857	0.222222	0.181818	0.230769	1	1	0.222222	0.117647	0.222222	0.0833333	0.0833333	0.0769231
Pseudoduganella violaceinigra	0	0	0	0	0	0.0555556	0.1	0	0	0.0243902	0	0	0	0	0.0714286	0.0769231	0.0689655	0.08	0	0.142857	1	0	0	0.1	0.111111	0.0384615	0	0.0666667	0.166667	0.0769231	0.0869565	0.0833333	0	0	0	0	0	0	0	0	0	0	0	0	0.0526316	0	0	0	0.0714286
Pusillimonas sp	0	0	0	0	0	0	0.111111	0	0.0588235	0.0526316	0.166667	0.0909091	0.222222	0.0625	0.166667	0.130435	0.115385	0.0869565	0	0	0.0769231	0	0	0.111111	0.0588235	0.136364	0.111111	0.0769231	0.0909091	0.2	0.0952381	0	0	0	0	0	0	0	0	0	0.0714286	0	0	0	0	0	0.0909091	0.0909091	0
Ralstonia solanacearum	0	0	0	0	0	0.0416667	1	0.0952381	0.04	0.0909091	0.115385	0.111111	0.117647	0.0416667	0.125	0.214286	0.121212	0.137931	0.0588235	0.047619	0.1	0	0	0.0769231	0.0833333	0.1	0	0	0	0	0.148148	0.0555556	0	0.0555556	0.0555556	0	0	0	0	0	0	0	0	0	0.04	0	0	0	0.05
Ramlibacter tataouinensis	0	0	0	0	0	0	0	0	0	0	0	0	0	0	0	0	0	0	0	0	0	0	0	0	0	0	0	0	0	0	0	0	0	0	0	0	0	0	0	0	0	0	0	0	0	0	0	0	0
Rhodocyclaceae bacterium RZ94	0	0	0	0	0	0	0.0666667	0	0	0	0	0	0	0.181818	0.0434783	0.047619	0.0416667	0.05	0	0	0	0	0	0	0	0.05	0	0	0	0	0.0555556	0	0	0	0	0	0	0	0	0	0	0	0	0	0	0	0	0	0
Rhodoferax ferrireducens	0	0	0	0	0	0	0	0	0	0.0294118	0.0666667	0	0.2	0	0.0454545	0.05	0.0434783	0.0526316	0	0.125	0	0	0	0.0714286	0.0833333	0.0526316	0	0.125	0.166667	0.166667	0	0	0	0	0	0	0	0	0	0	0.111111	0.142857	0.142857	0	0.0833333	0.25	0	0	0
Rubrivivax gelatinosus	0	0	0	0	0	0.0909091	0.0714286	0	0	0	0	0	0	0	0	0.05	0	0	0	0	0	0	0	0.0714286	0	0	0	0	0	0	0	0	0	0	0	0	0	0	0	0	0	0	0	0	0	0	0	0	0
Snodgrassella alvi SCGC AB-598-J21	0	0	0	0	0	0	0	0	0	0	0	0	0	0	0	0	0	0	0	0	0	0	0	0	0	0	0	0	0	0	0	0	0	0	0	0	0	0	0	0	0	0	0	0	0	0	0	0	0
Sphaerotilus natans	0	0	0	0	0	0.0625	0	0	0.125	0.0810811	0.166667	0.0909091	0.222222	0	0.0769231	0.130435	0.0357143	0.0416667	0	0.272727	0.166667	0	0.1	0.111111	0.0588235	0.0416667	0	0.0769231	1	0.333333	0.0454545	0	0	0	0	0	0	0	0	0	0.153846	0.0833333	0.0833333	0	0.0588235	0.111111	0	0	0
Thauera phenylacetica	0.125	0.142857	0.142857	0.142857	0.285714	0.0666667	0	0	0.133333	0.0833333	0.0526316	0	0	0.142857	0.08	0.0416667	0.037037	0	0	0	0	0	0	0	0.0625	0.0909091	0	0.181818	0	0	0.1	0	0.0909091	0.111111	0.111111	0.111111	0.125	0	0	0.1	0.0769231	0	0	0	0.0625	0.125	0.1	0.1	0
Thauera selenatis	0	0	0	0	0	0	0	0	0	0	0	0	0	0	0	0	0	0	0	0	0	0	0	0	0	0	0	0	0	0	0	0	0	0	0	0	0	0	0	0	0	0	0	0	0	0	0	0	0
Thiomonas arsenitoxydans	0.2	0	0	0	0	0	0	0	0	0.0285714	0.0625	0	0	0	0	0	0.0416667	0	0	0	0.111111	0	0	0	0	0	0	0.25	0	0.142857	0	0	0	0	0	0.166667	0	0	0	0	0	0	0	0	0	0	0	0	0
Thiomonas intermedia	0.166667	0	0	0	0.166667	0.0769231	0	0	0	0.0277778	0.0588235	0	0	0.0769231	0.0416667	0.0454545	0.0833333	0	0	0	0.1	0	0	0	0	0	0	0.375	0	0.125	0	0	0	0	0	0.142857	0	0	0	0.125	0	0	0	0	0	0	0.125	0.125	0
Thiomonas sp. FB-6	0	0	0	0	0.25	0.0909091	0	0	0	0	0	0	0	0.0909091	0.0454545	0.05	0.0434783	0	0	0	0	0	0	0	0	0	0	0.125	0	0	0	0	0	0	0	0	0	0	0	0.166667	0	0	0	0	0	0	0.166667	0.166667	0
Thiomonas sp. FB-Cd	0	0	0	0	0.142857	0.0714286	0	0	0	0.027027	0.0555556	0	0.125	0.0714286	0.0833333	0.0909091	0.08	0.0454545	0	0.0909091	0.0909091	0	0	0.0588235	0.142857	0.0952381	0	0.333333	0.111111	0.25	0	0	0	0	0	0	0	0	0	0.111111	0.0833333	0.1	0.1	0	0.0666667	0.142857	0.111111	0.111111	0
Variovorax paradoxus	0.0909091	0.1	0.1	0.1	0	0.0555556	0	0	0.176471	0.0769231	0.210526	0.0769231	0.0833333	0.0555556	0.0714286	0.12	0.0333333	0	0.0909091	0.0666667	0.0666667	0	0.181818	0.1	0.0526316	0.08	0.0909091	0.142857	0.166667	0.4	0.0416667	0.0833333	0.0714286	0.0833333	0.0833333	0.0833333	0.0909091	0	0.0909091	0.0769231	0.307692	0.153846	0.153846	0.2	0.0526316	0.0909091	0.166667	0.166667	0.153846
Variovorax sp	0	0	0	0	0	0.0625	0	0	0.125	0.0810811	0.235294	0.0909091	0.222222	0	0.12	0.181818	0.0740741	0.0416667	0	0.0769231	0.0769231	0	0.1	0.111111	0.0588235	0.0869565	0.25	0.272727	0.333333	1	0.0454545	0	0.0833333	0	0	0	0	0	0	0	0.25	0.0833333	0.0833333	0	0.0588235	0.111111	0.0909091	0.0909091	0
Verminephrobacter aporrectodeae	0	0	0	0	0	0	0.111111	0.0714286	0.125	0.0810811	0.235294	1	0.375	0	0.0769231	0.0833333	0	0.0416667	0.111111	0.0769231	0	0	0	0.0526316	0	0	0	0	0.0909091	0.0909091	0.0454545	0	0	0.1	0.1	0	0	0	0	0	0	0	0	0	0	0	0	0	0
Verminephrobacter eiseniae	0	0	0	0	0	0.0833333	0.0666667	0	0.0769231	0.0285714	0.0625	0	0	0	0	0.047619	0	0	0	0	0	0	0.166667	0	0	0	0	0	0.142857	0.142857	0	0	0	0	0	0	0	0	0	0	0.1	0	0	0	0	0	0	0	0
[truncated: 58 more columns]

## Sheet: DENDROGRAM_DATA
DENDROGRAM		MICROORGANISMS DETAILS															PAIRS_FORMED
Subdivisions	Location	Microorganism	Order	Family	Genus	Size (Mb)	GC%	Gene	Cluster's Number	Cluster	Mic_Cluster	Type	From	To	Most similar known cluster	MIBiG BGC-ID	PAIRSAA1	PAIRSAA2	PAIRSAA3	PAIRSAA4	PAIRSAA5	PAIRSAA6	PAIRSAA7	PAIRSAA8	PAIRSAA9	PAIRSAA10	PAIRSAA11
Branch_1	1	Burkholderia mallei	Burkholderiales	Burkholderiaceae	Burkholderia	3.51	68.2	3393	6	Cluster 2	Burkholderia mallei-Cluster 2	Nrps	1209743	1254941	Malleobactin biosynthetic gene cluster (85% of genes show homology)	BGC0000386_c1	orn.*	*.*	*.*	*.*	*.*	*.*	*.*	*.*	*.*	*.*	*.*
	2	Burkholderia pseudomallei	Burkholderiales	Burkholderiaceae	Burkholderia	4.07	67.7	3529	8	Cluster 4	Burkholderia pseudomallei-Cluster 4	Nrps	2079061	2134201	Malleobactin biosynthetic gene cluster (92% of genes show homology)	BGC0000386_c1	orn.asp	asp.ser	ser.orn	orn.*	*.*	*.*	*.*	*.*	*.*	*.*	*.*
	3	Burkholderia multivorans	Burkholderiales	Burkholderiaceae	Burkholderia	3.45	66.9	3224	4	Cluster 2	Burkholderia multivorans-Cluster 2	Nrps	1732788	1787433	Malleobactin biosynthetic gene cluster (92% of genes show homology)	BGC0000386_c1	nrp.asp	asp.ser	ser.orn	orn.*	*.*	*.*	*.*	*.*	*.*	*.*	*.*
	4	Burkholderia mallei	Burkholderiales	Burkholderiaceae	Burkholderia	2.33	69	2113	12	Cluster 9	Burkholderia mallei-Cluster 9	Nrps	1760637	1816340	Sessilin biosynthetic gene cluster (33% of genes show homology)	BGC0000425_c1	ser.glu	glu.gly	gly.val	val.*	*.*	*.*	*.*	*.*	*.*	*.*	*.*
	5	Burkholderia pseudomallei	Burkholderiales	Burkholderiaceae	Burkholderia	3.17	68.5	2406	14	Cluster 13	Burkholderia pseudomallei-Cluster 13	Nrps	2187213	2268688	Sessilin biosynthetic gene cluster (22% of genes show homology)	BGC0000425_c1	ser.glu	glu.ser	ser.nrp	nrp.thr	thr.leu	leu.dab	dab.thr	thr.thr	thr.glu	glu.gly	gly.val
	6	Burkholderia gladioli	Burkholderiales	Burkholderiaceae	Burkholderia	3.7	68.6	3006	15	Cluster 6	Burkholderia gladioli-Cluster 6	Nrps	1312911	1376223	-	-	thr.pro	pro.gln	gln.ala	ala.val	val.phe	phe.pro	pro.*	*.*	*.*	*.*	*.*
	7	Burkholderia thailandensis	Burkholderiales	Burkholderiaceae	Burkholderia	3.81	67.3	3343	7	Cluster 5	Burkholderia thailandensis-Cluster 5	Nrps	2638514	2723810	Burkholdac biosynthetic gene cluster (100% of genes show homology)	BGC0000964_c1	nrp.pk	pk.cys	cys.nrp	nrp.cys	cys.thr	thr.*	*.*	*.*	*.*	*.*	*.*
	8	Burkholderia ambifaria	Burkholderiales	Burkholderiaceae	Burkholderia	3.56	66.9	3249	3	Cluster 2	Burkholderia ambifaria-Cluster 2	Nrps	1843872	1890694	Bacillibactin biosynthetic gene cluster (30% of genes show homology)	BGC0000309_c1	dhb.lys	lys.*	*.*	*.*	*.*	*.*	*.*	*.*	*.*	*.*	*.*
	9	Cupriavidus taiwanensis	Burkholderiales	Burkholderiaceae	Cupriavidus	2.5	67.9	2185	4	Cluster 3	Cupriavidus taiwanensis-Cluster 3	Nrps	1259880	1327033	Serobactins biosynthetic gene cluster (46% of genes show homology)	BGC0000424_c1	pk.asp	asp.thr	thr.asp	asp.orn	orn.ser	ser.orn	orn.*	*.*	*.*	*.*	*.*
	10	Pandoraea sputorum	Burkholderiales	Burkholderiaceae	Pandoraea	5.75	62.8	5044	7	Cluster 3	Pandoraea sputorum-Cluster 3	Nrps	2869904	2950900	Serobactins biosynthetic gene cluster (46% of genes show homology)	BGC0000424_c1	pk.orn	orn.asp	asp.thr	thr.orn	orn.nrp	nrp.asp	asp.nrp	nrp.nrp	nrp.*	*.*	*.*
	11	Burkholderia bryophila	Burkholderiales	Burkholderiaceae	Burkholderia	7.38	61.9	6552	8	Cluster 6	Burkholderia bryophila-Cluster 6	Nrps	71230	128453	Malleobactin biosynthetic gene cluster (14% of genes show homology)	BGC0000386_c1	nrp.asp	asp.thr	thr.thr	thr.nrp	nrp.*	*.*	*.*	*.*	*.*	*.*	*.*
	12	Burkholderia mallei	Burkholderiales	Burkholderiaceae	Burkholderia	2.33	69	2113	12	Cluster 3	Burkholderia mallei-Cluster 3	Nrps	1146704	1189952	Glidobactin biosynthetic gene cluster (21% of genes show homology)	BGC0000997_c1	thr.*	*.*	*.*	*.*	*.*	*.*	*.*	*.*	*.*	*.*	*.*
	13	Burkholderia pyrrocinia	Burkholderiales	Burkholderiaceae	Burkholderia	8.05	67.4	7218	20	Cluster 14	Burkholderia pyrrocinia-Cluster 14	Nrps	28505	52100	Malleobactin biosynthetic gene cluster (57% of genes show homology)	BGC0000386_c1	nrp.*	*.*	*.*	*.*	*.*	*.*	*.*	*.*	*.*	*.*	*.*
	14	Acidovorax avenae	Burkholderiales	Comamonadaceae	Acidovorax	5.48	68.8	4752	7	Cluster 7	Acidovorax avenae-Cluster 7	Nrps	5236594	5280943	Arylomycin biosynthetic gene cluster (22% of genes show homology)	BGC0000306_c1	ser.*	*.*	*.*	*.*	*.*	*.*	*.*	*.*	*.*	*.*	*.*
	15	Acidovorax citrulli	Burkholderiales	Comamonadaceae	Acidovorax	5.35	68.5	4782	7	Cluster 7	Acidovorax citrulli-Cluster 7	Nrps	5173956	5218305	Arylomycin biosynthetic gene cluster (22% of genes show homology)	BGC0000306_c1	ser.*	*.*	*.*	*.*	*.*	*.*	*.*	*.*	*.*	*.*	*.*
	16	Collimonas arenae	Burkholderiales	Oxalobacteraceae	Collimonas	5.6	56.1	4971	8	Cluster 2	Collimonas arenae-Cluster 2	Nrps	1948831	1995363	Griseobactin biosynthetic gene cluster (29% of genes show homology)	BGC0000368_c1	dhb.lys	lys.*	*.*	*.*	*.*	*.*	*.*	*.*	*.*	*.*	*.*
	17	Thiomonas sp. FB-Cd	Burkholderiales	Thiomonas	Thiomonas	4.39	62.5	4036	6	Cluster 6	Thiomonas sp. FB-Cd-Cluster 6	Nrps	891731	940596	-	-	nrp.nrp	nrp.gly	gly.*	*.*	*.*	*.*	*.*	*.*	*.*	*.*	*.*
	18	Burkholderia rhizoxinica	Burkholderiales	Burkholderiaceae	Burkholderia	2.76	61.2	2447	7	Cluster 6	Burkholderia rhizoxinica-Cluster 6	Nrps	1833249	1884887	-	-	val.ser	ser.nrp	nrp.*	*.*	*.*	*.*	*.*	*.*	*.*	*.*	*.*
	19	Chromobacterium haemolyticum	Neisseriales	Chromobacteriaceae	Chromobacterium	5.08	62.8	4571	19	Cluster 10	Chromobacterium haemolyticum-Cluster 10	Nrps	42053	64695	R1128 biosynthetic gene cluster (14% of genes show homology)	BGC0000261_c1	thr.*	*.*	*.*	*.*	*.*	*.*	*.*	*.*	*.*	*.*	*.*
	20	Collimonas arenae	Burkholderiales	Oxalobacteraceae	Collimonas	5.6	56.1	4971	8	Cluster 2	Collimonas arenae-Cluster 2	Nrps	1948831	1995363	Griseobactin biosynthetic gene cluster (29% of genes show homology)	BGC0000368_c1	dhb.lys	lys.*	*.*	*.*	*.*	*.*	*.*	*.*	*.*	*.*	*.*
	21	Collimonas fungivorans	Burkholderiales	Oxalobacteraceae	Collimonas	5.19	59.6	4628	7	Cluster 1	Collimonas fungivorans-Cluster 1	Nrps	292084	348082	-	-	leu.thr	thr.nrp	nrp.ser	ser.ile	ile.*	*.*	*.*	*.*	*.*	*.*	*.*
Branch_2	22	Burkholderia ambifaria	Burkholderiales	Burkholderiaceae	Burkholderia	3.56	66.9	3249	3	Cluster 1	Burkholderia ambifaria-Cluster 1	Nrps	1670034	1724739	Malleobactin biosynthetic gene cluster (85% of genes show homology)	BGC0000386_c1	nrp.asp	asp.ser	ser.orn	orn.*	*.*	*.*	*.*	*.*	*.*	*.*	*.*
	23	Burkholderia vietnamiensis	Burkholderiales	Burkholderiaceae	Burkholderia	3.65	66.5	3326	3	Cluster 1	Burkholderia vietnamiensis-Cluster 1	Nrps	1691630	1746353	Malleobactin biosynthetic gene cluster (92% of genes show homology)	BGC0000386_c1	nrp.asp	asp.ser	ser.orn	orn.*	*.*	*.*	*.*	*.*	*.*	*.*	*.*
	24	Burkholderia lata	Burkholderiales	Burkholderiaceae	Burkholderia	3.69	66.2	3369	4	Cluster 2	Burkholderia lata-Cluster 2	Nrps	1766935	1821595	Malleobactin biosynthetic gene cluster (85% of genes show homology)	BGC0000386_c1	nrp.asp	asp.ser	ser.orn	orn.*	*.*	*.*	*.*	*.*	*.*	*.*	*.*
	25	Burkholderia phenoliruptrix	Burkholderiales	Burkholderiaceae	Burkholderia	4.15	63.5	367	2	Cluster 1	Burkholderia phenoliruptrix-Cluster 1	Nrps	1367991	1433869	Malleobactin biosynthetic gene cluster (14% of genes show homology)	BGC0000386_c1	pk.nrp	nrp.*	*.*	*.*	*.*	*.*	*.*	*.*	*.*	*.*	*.*
	26	Burkholderia sp	Burkholderiales	Burkholderiaceae	Burkholderia	4.06	63.7	3581	2	Cluster 1	Burkholderia sp-Cluster 1	Nrps	1340091	1402640	Malleobactin biosynthetic gene cluster (14% of genes show homology)	BGC0000386_c1	pk.asp	asp.thr	thr.nrp	nrp.gly	gly.nrp	nrp.*	*.*	*.*	*.*	*.*	*.*
	27	Achromobacter xylosoxidans	Burkholderiales	Alcaligenaceae	Achromobacter	7.01	66	6466	7	Cluster 4	Achromobacter xylosoxidans-Cluster 4	Nrps	2723596	2794498	Serobactins biosynthetic gene cluster (53% of genes show homology)	BGC0000424_c1	nrp.pk	pk.ser	ser.asp	asp.ser	ser.nrp	nrp.nrp	nrp.*	*.*	*.*	*.*	*.*
	28	Burkholderia graminis	Burkholderiales	Burkholderiaceae	Burkholderia	7.48	62.9	6788	8	Cluster 8	Burkholderia graminis-Cluster 8	Nrps	96721	158681	-	-	nrp.pk	pk.asp	asp.thr	thr.thr	thr.nrp	nrp.gly	gly.*	*.*	*.*	*.*	*.*
	29	Alcaligenes faecalis subsp. phenolicus DSM 16503	Burkholderiales	Alcaligenaceae	Taylorella	4.25	56.4	3917	5	Cluster 2	Alcaligenes faecalis subsp. phenolicus DSM 16503-Cluster 2	Nrps	12689	58522	Griseobactin biosynthetic gene cluster (23% of genes show homology)	BGC0000368_c1	dhb.ser	ser.*	*.*	*.*	*.*	*.*	*.*	*.*	*.*	*.*	*.*
	30	Andreprevotia chitinilytica	Neisseriales	Chromobacteriaceae	Andreprevotia	5.15	59.9	4500	16	Cluster 8	Andreprevotia chitinilytica-Cluster 8	Nrps	196063	252928	WAP-8294A2 (lotilibcin) biosynthetic gene cluster (20% of genes show homology)	BGC0000461_c1	trp.gly	gly.tyr	tyr.nrp	nrp.ala	ala.val	val.tyr	tyr.tyr	tyr.*	*.*	*.*	*.*
	31	Burkholderia glumae	Burkholderiales	Burkholderiaceae	Burkholderia	2.83	68.8	2286	10	Cluster 2	Burkholderia glumae-Cluster 2	Nrps	1074945	1138365	-	-	thr.pro	pro.ser	ser.ala	ala.val	val.phe	phe.pro	pro.*	*.*	*.*	*.*	*.*
	32	Pseudogulbenkiania sp	Neisseriales	Chromobacteriaceae	Pseudogulbenkiania	4.33	64.4	4023	5	Cluster 4	Pseudogulbenkiania sp-Cluster 4	Nrps	2840920	2884918	-	-	cys.*	*.*	*.*	*.*	*.*	*.*	*.*	*.*	*.*	*.*	*.*
	33	Burkholderia caledonica	Burkholderiales	Burkholderiaceae	Burkholderia	7.28	62	6289	10	Cluster 6	Burkholderia caledonica-Cluster 6	Nrps	133552	161075	-	-	nrp.asp	asp.*	*.*	*.*	*.*	*.*	*.*	*.*	*.*	*.*	*.*
	34	Andreprevotia chitinilytica	Neisseriales	Chromobacteriaceae	Andreprevotia	5.15	59.9	4500	16	Cluster 10	Andreprevotia chitinilytica-Cluster 10	Nrps	8729	32264	Xenoamicins biosynthetic gene cluster (16% of genes show homology)	BGC0000464_c1	*.*	*.*	*.*	*.*	*.*	*.*	*.*	*.*	*.*	*.*	*.*
	35	Burkholderia rhizoxinica	Burkholderiales	Burkholderiaceae	Burkholderia	2.76	61.2	2447	7	Cluster 2	Burkholderia rhizoxinica-Cluster 2	Nrps	1441623	1490614	Xenoamicins biosynthetic gene cluster (16% of genes show homology)	BGC0000464_c1	val.leu	leu.*	*.*	*.*	*.*	*.*	*.*	*.*	*.*	*.*	*.*
	36	Burkholderia thailandensis	Burkholderiales	Burkholderiaceae	Burkholderia	3.81	67.3	3343	7	Cluster 3	Burkholderia thailandensis-Cluster 3	Nrps	2185843	2239612	Azinomycin B biosynthetic gene cluster (4% of genes show homology)	BGC0000960_c1	nrp.ala	ala.arg	arg.*	*.*	*.*	*.*	*.*	*.*	*.*	*.*	*.*
	37	Microvirgula aerodenitrificans	Neisseriales	Chromobacteriaceae	Microvirgula	4.04	64.2	3756	6	Cluster 1	Microvirgula aerodenitrificans-Cluster 1	Nrps	17125	69853	Pyochelin biosynthetic gene cluster (80% of genes show homology)	BGC0000412_c1	nrp.cys	cys.cys	cys.*	*.*	*.*	*.*	*.*	*.*	*.*	*.*	*.*
	38	Andreprevotia chitinilytica	Neisseriales	Chromobacteriaceae	Andreprevotia	5.15	59.9	4500	16	Cluster 2	Andreprevotia chitinilytica-Cluster 2	Nrps	587060	610461	Friulimicin biosynthetic gene cluster (6% of genes show homology)	BGC0000354_c1	gly.*	*.*	*.*	*.*	*.*	*.*	*.*	*.*	*.*	*.*	*.*
	39	Candidatus Accumulibacter sp. SK-01	Unclassified	Unclassified	Candidatus Accumulibacter	4.56	61.4	4241	4	Cluster 1	Candidatus Accumulibacter sp. SK-01-Cluster 1	Nrps	37824	79800	Lipopolysaccharide biosynthetic gene cluster (5% of genes show homology)	BGC0000774_c1	nrp.*	*.*	*.*	*.*	*.*	*.*	*.*	*.*	*.*	*.*	*.*
	40	Burkholderia pseudomallei	Burkholderiales	Burkholderiaceae	Burkholderia	4.07	67.7	3529	8	Cluster 3	Burkholderia pseudomallei-Cluster 3	Nrps	1978620	2037444	Napsamycin biosynthetic gene cluster (6% of genes show homology)	BGC0000950_c1	pk.leu	leu.leu	leu.nrp	nrp.nrp	nrp.nrp	nrp.*	*.*	*.*	*.*	*.*	*.*
	41	Derxia gummosa	Burkholderiales	Alcaligenaceae	Derxia	5.18	69.9	432	3	Cluster 3	Derxia gummosa-Cluster 3	Nrps	557197	619198	Bacillibactin biosynthetic gene cluster (30% of genes show homology)	BGC0000309_c1	dhb.lys	lys.nrp	nrp.*	*.*	*.*	*.*	*.*	*.*	*.*	*.*	*.*
Branch_3	42	Candidatus Accumulibacter phosphatis	Unclassified	Unclassified	Accumulibacter	5.06	64.1	4442	4	Cluster 2	Candidatus Accumulibacter phosphatis-Cluster 2	Nrps	3811524	3863078	-	-	nrp.*	*.*	*.*	*.*	*.*	*.*	*.*	*.*	*.*	*.*	*.*
	43	Glomeribacter sp. 1016415	Burkholderiales	Burkholderiaceae	Candidatus Glomeribacter	2.52	48.8	2151	4	Cluster 3	Glomeribacter sp. 1016415-Cluster 3	Nrps	748528	795028	Abyssomicin biosynthetic gene cluster (7% of genes show homology)	BGC0000001_c1	val.val	val.*	*.*	*.*	*.*	*.*	*.*	*.*	*.*	*.*	*.*
	44	Burkholderia pseudomallei	Burkholderiales	Burkholderiaceae	Burkholderia	3.17	68.5	2406	14	Cluster 7	Burkholderia pseudomallei-Cluster 7	Nrps	772554	826454	Pyochelin biosynthetic gene cluster (80% of genes show homology)	BGC0000412_c1	nrp.cys	cys.cys	cys.*	*.*	*.*	*.*	*.*	*.*	*.*	*.*	*.*
	45	Burkholderia rhizoxinica	Burkholderiales	Burkholderiaceae	Burkholderia	2.76	61.2	2447	7	Cluster 7	Burkholderia rhizoxinica-Cluster 7	Nrps	1962860	2037081	Lysobactin biosynthetic gene cluster (2% of genes show homology)	BGC0000385_c1	nrp.val	val.val	val.nrp	nrp.nrp	nrp.nrp	nrp.nrp	nrp.phe	phe.nrp	nrp.nrp	nrp.*	*.*
	46	Glomeribacter sp. 1016415	Burkholderiales	Burkholderiaceae	Candidatus Glomeribacter	2.52	48.8	2151	4	Cluster 1	Glomeribacter sp. 1016415-Cluster 1	Nrps	150286	195268	-	-	thr.*	*.*	*.*	*.*	*.*	*.*	*.*	*.*	*.*	*.*	*.*
	47	Janthinobacterium agaricidamnosum	Burkholderiales	Oxalobacteraceae	Janthinobacterium	5.95	61.1	5184	12	Cluster 7	Janthinobacterium agaricidamnosum-Cluster 7	Nrps	3319940	3367445	Pyoverdine biosynthetic gene cluster (3% of genes show homology)	BGC0000413_c1	ser.nrp	nrp.*	*.*	*.*	*.*	*.*	*.*	*.*	*.*	*.*	*.*
	48	Chromobacterium subtsugae	Neisseriales	Chromobacteriaceae	Chromobacterium	4.67	64.8	4336	14	Cluster 7	Chromobacterium subtsugae-Cluster 7	Nrps	42892	89786	Turnerbactin biosynthetic gene cluster (30% of genes show homology)	BGC0000451_c1	lys.dhb	dhb.nrp	nrp.*	*.*	*.*	*.*	*.*	*.*	*.*	*.*	*.*
	49	Janthinobacterium agaricidamnosum	Burkholderiales	Oxalobacteraceae	Janthinobacterium	5.95	61.1	5184	12	Cluster 5	Janthinobacterium agaricidamnosum-Cluster 5	Nrps	1878131	1945417	Serobactins biosynthetic gene cluster (38% of genes show homology)	BGC0000424_c1	pk.lys	lys.asp	asp.nrp	nrp.asp	asp.ser	ser.nrp	nrp.*	*.*	*.*	*.*	*.*
	50	Chitinimonas koreensis	Burkholderiales	Burkholderiaceae	Chitinimonas	5.57	68.9	4534	13	Cluster 9	Chitinimonas koreensis-Cluster 9	Nrps	198821	247523	Turnerbactin biosynthetic gene cluster (38% of genes show homology)	BGC0000451_c1	nrp.ser	ser.*	*.*	*.*	*.*	*.*	*.*	*.*	*.*	*.*	*.*
	51	Chromobacterium subtsugae	Neisseriales	Chromobacteriaceae	Chromobacterium	4.67	64.8	4336	14	Cluster 7	Chromobacterium subtsugae-Cluster 7	Nrps	42892	89786	Turnerbactin biosynthetic gene cluster (30% of genes show homology)	BGC0000451_c1	lys.dhb	dhb.nrp	nrp.*	*.*	*.*	*.*	*.*	*.*	*.*	*.*	*.*
	52	Chitiniphilus shinanonensis	Neisseriales	Chromobacteriaceae	Chitiniphilus	4.15	66.4	3647	5	Cluster 5	Chitiniphilus shinanonensis-Cluster 5	Nrps	3307	46165	Paenibactin biosynthetic gene cluster (33% of genes show homology)	BGC0000401_c1	thr.*	*.*	*.*	*.*	*.*	*.*	*.*	*.*	*.*	*.*	*.*
	53	Pusillimonas sp	Burkholderiales	Alcaligenaceae	Pusillimonas	3.88	56.9	3609	6	Cluster 2	Pusillimonas sp-Cluster 2	Nrps	1023369	1079140	Griseobactin biosynthetic gene cluster (23% of genes show homology)	BGC0000368_c1	nrp.dhb	dhb.ser	ser.*	*.*	*.*	*.*	*.*	*.*	*.*	*.*	*.*
	54	Burkholderia grimmiae	Burkholderiales	Burkholderiaceae	Burkholderia	6.7	63	6094	9	Cluster 1	Burkholderia grimmiae-Cluster 1	Nrps	239292	286550	-	-	nrp.nrp	nrp.*	*.*	*.*	*.*	*.*	*.*	*.*	*.*	*.*	*.*
	55	Chromobacterium haemolyticum	Neisseriales	Chromobacteriaceae	Chromobacterium	5.08	62.8	4571	19	Cluster 14	Chromobacterium haemolyticum-Cluster 14	Nrps	21272	47095	FK228 biosynthetic gene cluster (52% of genes show homology)	BGC0000993_c1	thr.*	*.*	*.*	*.*	*.*	*.*	*.*	*.*	*.*	*.*	*.*
	56	Chitinimonas koreensis	Burkholderiales	Burkholderiaceae	Chitinimonas	5.57	68.9	4534	13	Cluster 3	Chitinimonas koreensis-Cluster 3	Nrps	162485	190688	Corpeptin biosynthetic gene cluster (18% of genes show homology)	BGC0000329_c1	ser.nrp	nrp.*	*.*	*.*	*.*	*.*	*.*	*.*	*.*	*.*	*.*
	57	Janthinobacterium agaricidamnosum	Burkholderiales	Oxalobacteraceae	Janthinobacterium	5.95	61.1	5184	12	Cluster 8	Janthinobacterium agaricidamnosum-Cluster 8	Nrps	3360651	3407242	Griseobactin biosynthetic gene cluster (35% of genes show homology)	BGC0000368_c1	dhb.lys	lys.*	*.*	*.*	*.*	*.*	*.*	*.*	*.*	*.*	*.*
	58	Burkholderia andropogonis	Burkholderiales	Burkholderiaceae	Burkholderia	6.18	58.9	5435	12	Cluster 8	Burkholderia andropogonis-Cluster 8	Nrps	4375	58595	Cupriachelin biosynthetic gene cluster (11% of genes show homology)	BGC0000330_c1	pk.asp	asp.thr	thr.nrp	nrp.nrp	nrp.*	*.*	*.*	*.*	*.*	*.*	*.*
	59	Alcaligenes faecalis	Burkholderiales	Alcaligenaceae	Alcaligenes	4.4	56.4	4068	4	Cluster 1	Alcaligenes faecalis-Cluster 1	Nrps	551609	597442	Griseobactin biosynthetic gene cluster (17% of genes show homology)	BGC0000368_c1	dhb.ser	ser.*	*.*	*.*	*.*	*.*	*.*	*.*	*.*	*.*	*.*
	60	Burkholderia caribensis	Burkholderiales	Burkholderiaceae	Burkholderia	9.42	62.5	9112	13	Cluster 9	Burkholderia caribensis-Cluster 9	Nrps	1679606	1734196	Malleobactin biosynthetic gene cluster (85% of genes show homology)	BGC0000386_c1	nrp.asp	asp.ser	ser.orn	orn.*	*.*	*.*	*.*	*.*	*.*	*.*	*.*
	61	Burkholderia pseudomallei	Burkholderiales	Burkholderiaceae	Burkholderia	4.07	67.7	3529	8	Cluster 7	Burkholderia pseudomallei-Cluster 7	Nrps	2653417	2707395	Azinomycin B biosynthetic gene cluster (4% of genes show homology)	BGC0000960_c1	nrp.ala	ala.arg	arg.*	*.*	*.*	*.*	*.*	*.*	*.*	*.*	*.*
	62	Burkholderia sordidicola	Burkholderiales	Burkholderiaceae	Burkholderia	10.26	59.6	9080	13	Cluster 12	Burkholderia sordidicola-Cluster 12	Nrps	95623	143041	-	-	nrp.nrp	nrp.nrp	nrp.*	*.*	*.*	*.*	*.*	*.*	*.*	*.*	*.*
	63	Rhodoferax ferrireducens	Burkholderiales	Comamonadaceae	Rhodoferax	4.71	59.9	4303	5	Cluster 4	Rhodoferax ferrireducens-Cluster 4	Nrps	3907722	3959974	-	-	nrp.nrp	nrp.*	*.*	*.*	*.*	*.*	*.*	*.*	*.*	*.*	*.*
Branch_4	64	Chromobacterium haemolyticum	Neisseriales	Chromobacteriaceae	Chromobacterium	5.08	62.8	4571	19	Cluster 7	Chromobacterium haemolyticum-Cluster 7	Nrps	50148	94035	-	-	nrp.*	*.*	*.*	*.*	*.*	*.*	*.*	*.*	*.*	*.*	*.*
	65	Chromobacterium violaceum	Neisseriales	Chromobacteriaceae	Chromobacterium	4.75	64.8	4378	6	Cluster 1	Chromobacterium violaceum-Cluster 1	Nrps	1561380	1608283	Turnerbactin biosynthetic gene cluster (23% of genes show homology)	BGC0000451_c1	lys.dhb	dhb.*	*.*	*.*	*.*	*.*	*.*	*.*	*.*	*.*	*.*
	66	Nitrosospira briensis	Nitrosomonadales	Nitrosomonadaceae	Nitrosospira	3.19	53.2	2935	12	Cluster 5	Nitrosospira briensis-Cluster 5	Nrps	203257	237545	Exopolysaccharide biosynthetic gene cluster (12% of genes show homology)	BGC0000761_c1	pk.*	*.*	*.*	*.*	*.*	*.*	*.*	*.*	*.*	*.*	*.*
	67	Burkholderia cepacia ATCC 25416	Burkholderiales	Burkholderiaceae	Burkholderia	8.61	66.6	772	10	Cluster 7	Burkholderia cepacia ATCC 25416-Cluster 7	Nrps	434951	487775	Pyochelin biosynthetic gene cluster (100% of genes show homology)	BGC0000412_c1	nrp.cys	cys.cys	cys.*	*.*	*.*	*.*	*.*	*.*	*.*	*.*	*.*
	68	Chromobacterium subtsugae	Neisseriales	Chromobacteriaceae	Chromobacterium	4.67	64.8	4336	14	Cluster 4	Chromobacterium subtsugae-Cluster 4	Nrps	64862	113280	-	-	nrp.*	*.*	*.*	*.*	*.*	*.*	*.*	*.*	*.*	*.*	*.*
	69	Chromobacterium violaceum	Neisseriales	Chromobacteriaceae	Chromobacterium	4.75	64.8	4378	6	Cluster 3	Chromobacterium violaceum-Cluster 3	Nrps	3017384	3076771	Orfamide biosynthetic gene cluster (17% of genes show homology)	BGC0000399_c1	dab.ser	ser.val	val.thr	thr.val	val.nrp	nrp.*	*.*	*.*	*.*	*.*	*.*
	70	Thiomonas arsenitoxydans	Burkholderiales	Burkholderiaceae	Thiomonas	3.74	63.8	3534	4	Cluster 4	Thiomonas arsenitoxydans-Cluster 4	Nrps	3691920	3738778	-	-	*.*	*.*	*.*	*.*	*.*	*.*	*.*	*.*	*.*	*.*	*.*
	71	Thiomonas intermedia	Burkholderiales	Comamonadaceae	Thiomonas	3.4	63.9	3206	3	Cluster 3	Thiomonas intermedia-Cluster 3	Nrps	3345261	3391758	-	-	nrp.gly	gly.*	*.*	*.*	*.*	*.*	*.*	*.*	*.*	*.*	*.*
	72	Burkholderia fungorum	Burkholderiales	Burkholderiaceae	Burkholderia	8.7	61.8	7333	14	Cluster 4	Burkholderia fungorum-Cluster 4	Nrps	71227	126187	Malleobactin biosynthetic gene cluster (92% of genes show homology)	BGC0000386_c1	orn.asp	asp.ser	ser.orn	orn.*	*.*	*.*	*.*	*.*	*.*	*.*	*.*
	73	Castellaniella defragrans	Burkholderiales	Alcaligenaceae	Castellaniella	3.95	68.9	3667	4	Cluster 1	Castellaniella defragrans-Cluster 1	Nrps	48970	95098	Pyoverdine biosynthetic gene cluster (1% of genes show homology)	BGC0000413_c1	dhb.ser	ser.*	*.*	*.*	*.*	*.*	*.*	*.*	*.*	*.*	*.*
	74	Burkholderia gladioli	Burkholderiales	Burkholderiaceae	Burkholderia	3.7	68.6	3006	15	Cluster 10	Burkholderia gladioli-Cluster 10	Nrps	2023222	2080171	-	-	thr.thr	thr.nrp	nrp.nrp	nrp.nrp	nrp.*	*.*	*.*	*.*	*.*	*.*	*.*
	75	Burkholderia gladioli	Burkholderiales	Burkholderiaceae	Burkholderia	3.7	68.6	3006	15	Cluster 13	Burkholderia gladioli-Cluster 13	Nrps	2469017	2536299	-	-	nrp.ser	ser.val	val.nrp	nrp.nrp	nrp.*	*.*	*.*	*.*	*.*	*.*	*.*
Branch_5	76	Burkholderia cepacia ATCC 25416	Burkholderiales	Burkholderiaceae	Burkholderia	8.61	66.6	772	10	Cluster 3	Burkholderia cepacia ATCC 25416-Cluster 3	Nrps	1115887	1170583	Malleobactin biosynthetic gene cluster (92% of genes show homology)	BGC0000386_c1	nrp.asp	asp.ser	ser.orn	orn.*	*.*	*.*	*.*	*.*	*.*	*.*	*.*
	77	Burkholderia thailandensis	Burkholderiales	Burkholderiaceae	Burkholderia	3.81	67.3	3343	7	Cluster 6	Burkholderia thailandensis-Cluster 6	Nrps	2732877	2788107	Malleobactin biosynthetic gene cluster (92% of genes show homology)	BGC0000386_c1	orn.asp	asp.ser	ser.orn	orn.*	*.*	*.*	*.*	*.*	*.*	*.*	*.*
	78	Collimonas fungivorans	Burkholderiales	Oxalobacteraceae	Collimonas	5.19	59.6	4628	7	Cluster 6	Collimonas fungivorans-Cluster 6	Nrps	2707008	2761732	Malleobactin biosynthetic gene cluster (85% of genes show homology)	BGC0000386_c1	orn.asp	asp.ser	ser.orn	orn.*	*.*	*.*	*.*	*.*	*.*	*.*	*.*
	79	Burkholderia sp	Burkholderiales	Burkholderiaceae	Burkholderia	4.08	63.4	3543	2	Cluster 2	Burkholderia sp-Cluster 2	Nrps	2566056	2633135	-	-	nrp.asp	asp.thr	thr.thr	thr.nrp	nrp.gly	gly.nrp	nrp.*	*.*	*.*	*.*	*.*
	80	Burkholderia mallei	Burkholderiales	Burkholderiaceae	Burkholderia	3.51	68.2	3393	6	Cluster 2	Burkholderia mallei-Cluster 2	Nrps	1209743	1254941	Malleobactin biosynthetic gene cluster (85% of genes show homology)	BGC0000386_c1	orn.*	*.*	*.*	*.*	*.*	*.*	*.*	*.*	*.*	*.*	*.*
	81	Burkholderia mallei	Burkholderiales	Burkholderiaceae	Burkholderia	1.73	68.9	1759	8	Cluster 8	Burkholderia mallei-Cluster 8	Nrps	1681358	1725944	Lipopolysaccharide biosynthetic gene cluster (16% of genes show homology)	BGC0000772_c1	ser.*	*.*	*.*	*.*	*.*	*.*	*.*	*.*	*.*	*.*	*.*
	82	Burkholderia sordidicola	Burkholderiales	Burkholderiaceae	Burkholderia	10.26	59.6	9080	13	Cluster 1	Burkholderia sordidicola-Cluster 1	Nrps	108939	178403	Malleobactin biosynthetic gene cluster (21% of genes show homology)	BGC0000386_c1	nrp.gly	gly.nrp	nrp.pk	pk.asp	asp.ser	ser.arg	arg.*	*.*	*.*	*.*	*.*
	83	Burkholderia cenocepacia	Burkholderiales	Burkholderiaceae	Burkholderia	3.48	66.8	3165	3	Cluster 2	Burkholderia cenocepacia-Cluster 2	Nrps	1788239	1842896	Malleobactin biosynthetic gene cluster (92% of genes show homology)	BGC0000386_c1	nrp.asp	asp.ser	ser.orn	orn.*	*.*	*.*	*.*	*.*	*.*	*.*	*.*
	84	Janthinobacterium agaricidamnosum	Burkholderiales	Oxalobacteraceae	Janthinobacterium	5.95	61.1	5184	12	Cluster 1	Janthinobacterium agaricidamnosum-Cluster 1	Nrps	172517	245123	Pyoverdine biosynthetic gene cluster (1% of genes show homology)	BGC0000413_c1	thr.thr	thr.tyr	tyr.thr	thr.gln	gln.gly	gly.thr	thr.nrp	nrp.*	*.*	*.*	*.*
	85	Burkholderia cepacia	Burkholderiales	Burkholderiaceae	Burkholderia	8.95	65.9	7655	11	Cluster 4	Burkholderia cepacia-Cluster 4	Nrps	1124060	1152168	Bacillibactin biosynthetic gene cluster (30% of genes show homology)	BGC0000309_c1	dhb.lys	lys.*	*.*	*.*	*.*	*.*	*.*	*.*	*.*	*.*	*.*
	86	Burkholderia zhejiangensis	Burkholderiales	Burkholderiaceae	Burkholderia	7.77	62.7	7148	11	Cluster 4	Burkholderia zhejiangensis-Cluster 4	Nrps	157072	215683	-	-	*.*	*.*	*.*	*.*	*.*	*.*	*.*	*.*	*.*	*.*	*.*
	87	Janthinobacterium agaricidamnosum	Burkholderiales	Oxalobacteraceae	Janthinobacterium	5.95	61.1	5184	12	Cluster 10	Janthinobacterium agaricidamnosum-Cluster 10	Nrps	5612420	5666981	-	-	nrp.ser	ser.nrp	nrp.phe	phe.*	*.*	*.*	*.*	*.*	*.*	*.*	*.*
	88	Ralstonia solanacearum	Burkholderiales	Burkholderiaceae	Ralstonia	2.09	66.9	1683	5	Cluster 5	Ralstonia solanacearum-Cluster 5	Nrps	1763454	1824360	-	-	nrp.val	val.nrp	nrp.*	*.*	*.*	*.*	*.*	*.*	*.*	*.*	*.*
	89	Burkholderia pyrrocinia	Burkholderiales	Burkholderiaceae	Burkholderia	8.05	67.4	7218	20	Cluster 15	Burkholderia pyrrocinia-Cluster 15	Nrps	23424	75405	Bacillibactin biosynthetic gene cluster (30% of genes show homology)	BGC0000309_c1	dhb.lys	lys.nrp	nrp.*	*.*	*.*	*.*	*.*	*.*	*.*	*.*	*.*
	90	Pseudoduganella violaceinigra	Burkholderiales	Oxalobacteraceae	Pseudoduganella	6.1	63	5697	7	Cluster 6	Pseudoduganella violaceinigra-Cluster 6	Nrps	273958	332351	Turnerbactin biosynthetic gene cluster (76% of genes show homology)	BGC0000451_c1	dhb.nrp	nrp.ser	ser.*	*.*	*.*	*.*	*.*	*.*	*.*	*.*	*.*
	91	Pandoraea pulmonicola	Burkholderiales	Burkholderiaceae	Pandoraea	5.87	64.3	5020	6	Cluster 6	Pandoraea pulmonicola-Cluster 6	Nrps	5564714	5650359	Serobactins biosynthetic gene cluster (46% of genes show homology)	BGC0000424_c1	pk.orn	orn.asp	asp.thr	thr.orn	orn.nrp	nrp.asp	asp.nrp	nrp.nrp	nrp.*	*.*	*.*
	92	Collimonas fungivorans	Burkholderiales	Oxalobacteraceae	Collimonas	5.19	59.6	4628	7	Cluster 5	Collimonas fungivorans-Cluster 5	Nrps	2538244	2604359	Tolaasin biosynthetic gene cluster (50% of genes show homology)	BGC0000447_c1	thr.pro	pro.pro	pro.nrp	nrp.nrp	nrp.ser	ser.pro	pro.nrp	nrp.*	*.*	*.*	*.*
	93	Methyloversatilis universalis	Rhodocyclales	Rhodocyclaceae	Methyloversatilis	4.23	67	3981	7	Cluster 5	Methyloversatilis universalis-Cluster 5	Nrps	77808	129897	-	-	nrp.nrp	nrp.gln	gln.val	val.*	*.*	*.*	*.*	*.*	*.*	*.*	*.*
Branch_6	94	Andreprevotia chitinilytica	Neisseriales	Chromobacteriaceae	Andreprevotia	5.15	59.9	4500	16	Cluster 16	Andreprevotia chitinilytica-Cluster 16	Nrps	43967	84879	-	-	nrp.ser	ser.*	*.*	*.*	*.*	*.*	*.*	*.*	*.*	*.*	*.*
	95	Chromobacterium violaceum	Neisseriales	Chromobacteriaceae	Chromobacterium	4.75	64.8	4378	6	Cluster 2	Chromobacterium violaceum-Cluster 2	Nrps	2391037	2439556	Mirubactin biosynthetic gene cluster (21% of genes show homology)	BGC0000392_c1	nrp.ser	ser.*	*.*	*.*	*.*	*.*	*.*	*.*	*.*	*.*	*.*
	96	Chitinimonas koreensis	Burkholderiales	Burkholderiaceae	Chitinimonas	5.57	68.9	4534	13	Cluster 13	Chitinimonas koreensis-Cluster 13	Nrps	65959	118848	Nostopeptolide biosynthetic gene cluster (37% of genes show homology)	BGC0001028_c1	pk.nrp	nrp.pro	pro.gly	gly.*	*.*	*.*	*.*	*.*	*.*	*.*	*.*
	97	Burkholderia cenocepacia	Burkholderiales	Burkholderiaceae	Burkholderia	3	66.9	2633	7	Cluster 5	Burkholderia cenocepacia-Cluster 5	Nrps	1988579	2041361	Pyochelin biosynthetic gene cluster (100% of genes show homology)	BGC0000412_c1	cys.cys	cys.nrp	nrp.*	*.*	*.*	*.*	*.*	*.*	*.*	*.*	*.*
	98	Chromobacterium subtsugae	Neisseriales	Chromobacteriaceae	Chromobacterium	4.67	64.8	4336	14	Cluster 5	Chromobacterium subtsugae-Cluster 5	Nrps	179526	228012	Mirubactin biosynthetic gene cluster (21% of genes show homology)	BGC0000392_c1	nrp.ser	ser.*	*.*	*.*	*.*	*.*	*.*	*.*	*.*	*.*	*.*
	99	Burkholderia mallei	Burkholderiales	Burkholderiaceae	Burkholderia	1.73	68.9	1759	8	Cluster 1	Burkholderia mallei-Cluster 1	Nrps	90678	133893	Glidobactin biosynthetic gene cluster (21% of genes show homology)	BGC0000997_c1	thr.*	*.*	*.*	*.*	*.*	*.*	*.*	*.*	*.*	*.*	*.*
	100	Burkholderia mallei	Burkholderiales	Burkholderiaceae	Burkholderia	3.5	68.1	3531	6	Cluster 5	Burkholderia mallei-Cluster 5	Nrps	2094124	2148025	Azinomycin B biosynthetic gene cluster (4% of genes show homology)	BGC0000960_c1	nrp.ala	ala.arg	arg.*	*.*	*.*	*.*	*.*	*.*	*.*	*.*	*.*
	101	Burkholderia gladioli	Burkholderiales	Burkholderiaceae	Burkholderia	3.7	68.6	3006	15	Cluster 1	Burkholderia gladioli-Cluster 1	Nrps	158756	202751	-	-	leu.*	*.*	*.*	*.*	*.*	*.*	*.*	*.*	*.*	*.*	*.*
	102	Thiomonas sp. FB-6	Burkholderiales	Thiomonas	Thiomonas	4.2	70	3891	4	Cluster 3	Thiomonas sp. FB-6-Cluster 3	Nrps	107512	132515	-	-	nrp.gly	gly.*	*.*	*.*	*.*	*.*	*.*	*.*	*.*	*.*	*.*
	103	Delftia tsuruhatensis	Burkholderiales	Comamonadaceae	Delftia	6.73	66.3	6065	3	Cluster 1	Delftia tsuruhatensis-Cluster 1	Nrps	151358	217013	-	-	pk.nrp	nrp.phe	phe.*	*.*	*.*	*.*	*.*	*.*	*.*	*.*	*.*
	104	Burkholderia glumae	Burkholderiales	Burkholderiaceae	Burkholderia	3.91	68.1	3493	5	Cluster 4	Burkholderia glumae-Cluster 4	Nrps	2060843	2126162	Glycopeptidolipid biosynthetic gene cluster (20% of genes show homology)	BGC0000362_c1	ala.nrp	nrp.*	*.*	*.*	*.*	*.*	*.*	*.*	*.*	*.*	*.*
	105	Burkholderia zhejiangensis	Burkholderiales	Burkholderiaceae	Burkholderia	7.77	62.7	7148	11	Cluster 3	Burkholderia zhejiangensis-Cluster 3	Nrps	403300	441843	Malleobactin biosynthetic gene cluster (57% of genes show homology)	BGC0000386_c1	nrp.thr	thr.nrp	nrp.glu	glu.asp	asp.gly	gly.*	*.*	*.*	*.*	*.*	*.*
	106	Acidovorax oryzae	Burkholderiales	Comamonadaceae	Acidovorax	5.53	68.7	4832	5	Cluster 2	Acidovorax oryzae-Cluster 2	Nrps	89471	133820	Arylomycin biosynthetic gene cluster (22% of genes show homology)	BGC0000306_c1	ser.*	*.*	*.*	*.*	*.*	*.*	*.*	*.*	*.*	*.*	*.*
	106	Herbaspirillum seropedicae	Burkholderiales	Oxalobacteraceae	Herbaspirillum	5.51	63.4	4809	5	Cluster 1	Herbaspirillum seropedicae-Cluster 1	Nrps	2643883	2698780	Serobactins biosynthetic gene cluster (92% of genes show homology)	BGC0000424_c1	asp.thr	thr.ser	ser.orn	orn.*	*.*	*.*	*.*	*.*	*.*	*.*	*.*
	107	Burkholderia cenocepacia	Burkholderiales	Burkholderiaceae	Burkholderia	3	66.9	2633	7	Cluster 1	Burkholderia cenocepacia-Cluster 1	Nrps	175	47601	Mangotoxin biosynthetic gene cluster (42% of genes show homology)	BGC0000387_c1	*.*	*.*	*.*	*.*	*.*	*.*	*.*	*.*	*.*	*.*	*.*
	108	Burkholderia fungorum	Burkholderiales	Burkholderiaceae	Burkholderia	8.7	61.8	7333	14	Cluster 9	Burkholderia fungorum-Cluster 9	Nrps	22865	70244	-	-	nrp.nrp	nrp.*	*.*	*.*	*.*	*.*	*.*	*.*	*.*	*.*	*.*
	109	Burkholderia gladioli	Burkholderiales	Burkholderiaceae	Burkholderia	3.7	68.6	3006	15	Cluster 11	Burkholderia gladioli-Cluster 11	Nrps	2103056	2186245	Serobactins biosynthetic gene cluster (23% of genes show homology)	BGC0000424_c1	nrp.lys	lys.gly	gly.nrp	nrp.pk	pk.nrp	nrp.ser	ser.ser	ser.lys	lys.*	*.*	*.*
	110	Burkholderia glathei	Burkholderiales	Burkholderiaceae	Burkholderia	8.64	64.4	7661	17	Cluster 12	Burkholderia glathei-Cluster 12	Nrps	8935	43684	-	-	ala.gln	gln.nrp	nrp.phe	phe.*	*.*	*.*	*.*	*.*	*.*	*.*	*.*
	111	Chromobacterium haemolyticum	Neisseriales	Chromobacteriaceae	Chromobacterium	5.08	62.8	4571	19	Cluster 5	Chromobacterium haemolyticum-Cluster 5	Nrps	183002	214399	FK228 biosynthetic gene cluster (38% of genes show homology)	BGC0000993_c1	pk.cys	cys.*	*.*	*.*	*.*	*.*	*.*	*.*	*.*	*.*	*.*
	112	Burkholderia bannensis	Burkholderiales	Burkholderiaceae	Burkholderia	8.65	64	6680	18	Cluster 11	Burkholderia bannensis-Cluster 11	Nrps	34406	80599	-	-	nrp.ala	ala.*	*.*	*.*	*.*	*.*	*.*	*.*	*.*	*.*	*.*
	113	Nitrosospira briensis	Nitrosomonadales	Nitrosomonadaceae	Nitrosospira	3.19	53.2	2935	12	Cluster 11	Nitrosospira briensis-Cluster 11	Nrps	17210	42827	-	-	nrp.nrp	nrp.*	*.*	*.*	*.*	*.*	*.*	*.*	*.*	*.*	*.*
															LEGEND
															Colors are according to Picture 6
															Branch 0
															Branch 1
															Branch 2
															Branch 3
															Branch 4
															Branch 5
															Branch 6

## Sheet: DENDROGRAM_POPs
The first eight eight with higher occurrence in in each branch
	AAPairs	nrp.nrp	nrp.ser	asp.nrp	asp.ser	orn.ser	gly.nrp	nrp.thr	asp.thr
	Branch 0	8.06	6.23	5.86	5.49	5.13	4.03	4.03	3.66
	Branch 1	3.33	5	6.67	3.33	6.67	1.67	5	6.67
	Branch 2	5.56	1.85	7.41	9.26	5.56	5.56	3.7	3.7
	Branch 3	21.43	9.52	7.14	4.76	5.56	0	2.38	2.38
	Branch 4	14.29	4.76	0	4.76	4.76	4.76	4.76	0
	Branch 5	5.08	6.78	8.47	8.47	6.78	6.78	3.39	3.39
	Branch 6	5.41	10.81	0	0	2.7	5.41	5.41	2.7
	LEGEND
	Colors are according to Picture 6
	Branch 0
	Branch 1
	Branch 2
	Branch 3
	Branch 4
	Branch 5
	Branch 6
